# Supplementary material for: Furosine, a Maillard Reaction Product, Triggers Necroptosis in Hepatocytes by Regulating the RIPK1/RIPK3/MLKL Pathway
Source: Int J Mol Sci. 2019 May 14;20(10):2388. doi: 10.3390/ijms20102388 (PMC6566718; doi:10.3390/ijms20102388)
Supplement: Supplementary file 1 [file ijms-20-02388-s001.zip]

Archive with 3 entries (2 files):
- ijms-503953-supplementary-final/
- ijms-503953-supplementary-final/supplementary figures.pdf
- ijms-503953-supplementary-final/Supplementary metabolites data.xlsx
