# Supplementary material for: Furosine, a Maillard Reaction Product, Triggers Necroptosis in Hepatocytes by Regulating the RIPK1/RIPK3/MLKL Pathway
Source: Int J Mol Sci. 2019 May 14;20(10):2388. doi: 10.3390/ijms20102388 (PMC6566718; doi:10.3390/ijms20102388)
Supplement: Supplementary file 1 [file ijms-20-02388-s001.zip › ijms-503953-supplementary-final/Supplementary metabolites data.xlsx]

## Sheet: RBC
Description	C F02	C F04	C F05	C F06	C M01	C M02	C M03	C M05	L F01	L F02	L F03	L F04	L M01	L M02	L M03	L M04	L M06	M F01	M F02	M F03	M F05	M F06	M M01	M M02	M M03	M M04	M M06	H F01	H F02	H F03	H F05	H F06	H F07	H M01	H M03	H M04	H M05	VIP	P value
(1xi,3S)-1,2,3,4-Tetrahydro-1-methyl-beta-carboline-1,3-dicarboxylic acid	159.481	133.958	94.4126	166.948	60.8942	142.099	89.3864	79.4328	178.613	204.243	192.129	210.457	160.867	186.704	171.295	180.889	189.229	170.283	207.187	159.704	176.26	217.087	163.834	130.616	201.907	132.328	150.667	109.601	157.999	230.944	171.414	193.305	178.845	186.795	170.229	171.532	131.305	0.177378	0.000269634
(2E)-Hexadecenoyl-CoA	88.6333	75.8373	108.803	77.7438	112.982	88.6226	114.096	113.164	76.9972	95.8957	91.6439	104.439	60.9851	90.5452	107.415	76.8985	82.6586	52.5581	60.5538	57.5942	54.2119	46.0184	99.3913	128.727	90.1559	98.5981	109.989	100.076	58.0124	89.3126	86.3023	116.298	87.5022	115.706	86.9126	96.7998	75.87	0.234412	0.332646
(6S)-6-beta-hydroxy-1,4,5,6-tetrahydronicotinamide-adenine dinucleotide	487.483	431.374	446.736	362.502	344.098	297.353	279.442	253.397	237.519	225.415	197.435	260.422	264.67	253.511	217.907	227.16	208.04	225.645	224.579	239.49	210.099	202.379	206.962	178.184	200.882	190.058	171.483	211.934	135.315	182.079	217.236	185.603	168.408	200.134	215.614	195.27	195.319	0.368649	5.958e-09
1-(3-Methylbutanoyl)-6-apiosylglucose	40.3142	15.118	23.4502	41.128	17.7633	4.30112	20.3991	21.306	52.6246	40.7968	53.1729	31.8811	71.926	35.1688	40.4807	56.179	54.8977	46.2382	49.0023	66.2698	53.3558	34.6904	42.8486	23.4787	13.6163	30.8649	27.0333	14.3171	55.7283	54.0076	11.2409	22.1638	46.7564	16.8559	21.6929	45.7326	23.3938	0.130233	0.00797017
1,1,1,3,3,3-Hexachloro-2-propanone	439.077	334.812	342.115	282.175	209.289	190.046	175.352	160.698	213.752	271.813	182.322	214.364	214.007	188.076	266.091	227.725	259.36	279.51	221.213	299.647	249.069	212.674	236.361	196.694	238.467	168.368	193.771	173.448	182.748	197.412	151.692	196.582	241.53	194.104	200.413	255.806	157.819	0.391806	0.0795824
1,17-Diamino-4,9,13-triazaheptadecane	1689.52	1742.32	1293.21	1715.49	1577.98	1810.05	1492.48	1990.33	1772.27	1806.59	1897.75	1881.92	1720.97	1734.24	1544.23	1342.86	1778.73	1321.22	1311.99	1433.6	1452.02	1523.02	1598.62	1661.07	1679.72	2015.67	1875.3	1740.8	1844.58	1416.28	1600.18	1517.98	1338.48	1800.81	2250.61	1855.79	1995.92	0.823548	0.474185
1,1-Dibromo-2-propanone	229.767	192.692	171.651	182.193	187.062	166.015	158.108	131.34	164.305	163.667	180.946	169.384	168.984	157.384	167.417	167.66	170.294	191.606	153.482	180.374	163.709	163.092	163.158	168.617	145.516	138.226	156.096	139.463	124.137	153.754	138.541	147.559	144.528	149.636	158.079	186.582	135.768	0.148357	0.0121201
11-cis-Retinyl palmitate	194.892	94.3788	72.1202	243.804	31.8786	80.2382	45.9709	103.793	291.53	195.438	299.691	201.767	211.268	197.509	236.174	242.206	251.589	289.344	103.418	270.535	206.434	113.549	267.669	138.159	112.476	200.149	169.541	132.873	179.298	117.599	158.983	218.079	236.036	179.684	129.517	96.929	125.675	0.362363	0.000797626
13'-Carboxy-gamma-tocotrienol	387.484	554.362	552.785	465.792	1074.95	1010.13	1120.71	690.921	434.248	387.324	509.741	655.025	367.627	590.251	540.694	519.93	361.296	223.487	641.049	389.119	605.715	674.154	625.386	1037.01	838.719	1089.49	780.335	1021.42	672.35	777.688	1090.36	646.653	456.007	942.808	1076.49	804.406	958.351	0.587546	0.0147677
16,18-Oxo-18-CoA-dinor-LTE4	5340.18	5447.16	4722.21	4416.95	3638.82	4263.11	3384.36	3003.74	3056.02	3059.31	3066.81	3131.68	2925.79	3217.28	2773.8	2826.1	2959.71	2895.99	3258.03	3247.75	3280.07	3392.97	2634.27	2032.63	2730.68	2194.12	2324.35	2097.71	2459.93	2957.27	3037.38	2716.66	2740.79	2438.31	2611.1	2481.24	2761.58	1.46934	3.72474e-07
18(R)-Hydroxy-20-oxo-20-CoA-LTE4	1565.79	1356.54	714.862	1331.27	261.77	748.587	471.334	557.144	1231.98	1272.27	1271.49	1302.95	1275.9	1206.13	1150.21	1241.48	1284.47	1322.66	1343.46	1364.6	1454.26	1441.07	1152.36	691.119	1063.88	791.893	980.829	680.076	1177.41	1375.47	1024.39	1193.51	1168.84	1014.51	1063.09	1079.78	900.338	0.584193	0.0589913
1-Methyl-4-nitroimidazole	106.557	170.107	190.334	209.064	352.172	334.226	420.935	380.533	212.5	153.638	200.376	207.259	152.263	328.944	161.103	177.692	190.941	173.336	273.262	205.587	193.798	219.245	220.892	364.134	214.683	336.395	286.301	469.644	233.19	225.076	443.999	317.65	242.549	241.526	292.619	184.779	358.341	0.298499	0.0815416
1-Stearoylglycerophosphoserine	116.502	280.349	224.827	209.205	383.313	257.62	457.383	251.988	188.786	108.958	174.796	231.583	196.412	252.744	316.961	323.575	131.363	102.457	342.252	147.668	531.467	345.96	293.924	605.499	344.351	453.694	453.829	490.003	243.288	314.249	265.576	181.191	158.985	452.668	612.205	313.164	584.098	0.381659	0.0566991
2,2,2-Trichloroethanol	334.088	328.119	330.014	293.7	346.265	297.249	298.442	245.762	289.243	289.336	302.63	294.379	302.82	307.749	297.91	295.675	294.605	385.501	350.998	364.799	352.542	379.784	312.976	340.883	317.65	298.972	331.002	365.211	307.831	320.101	358.419	318.736	316.031	301.117	352.417	362.092	342.911	0.458178	0.000855849
2,3,5-Trichlorodienelactone	25.8573	22.2346	26.4124	18.6851	18.8933	20.9261	20.937	28.2504	23.5831	18.6733	17.6411	16.0091	17.7492	18.5483	20.5872	18.2152	23.0108	20.284	11.5898	19.0851	18.9487	16.4489	18.65	19.4194	17.8799	18.6861	17.9273	27.0745	11.6518	13.169	10.9453	17.3129	17.451	17.0771	16.3847	23.5661	19.8332	0.0545505	0.0180192
2,3-Dehydrosalvipisone	100.382	83.7669	94.7444	98.8954	81.0115	75.4189	83.3173	81.2443	136.345	121.492	150.414	101.445	148.971	123.197	107.924	131.469	133.531	188.182	118.433	159.312	169.105	116.392	118.902	99.6669	84.7556	107.45	105.013	111.694	140.022	123.995	83.978	108.062	153.825	104.739	118.734	116.083	90.593	0.13659	0.00249191
2-Methyl-5-(8,11-pentadecadienyl)-1,3-benzenediol	52.2311	65.9428	83.0312	58.7642	417.749	157.073	336.424	236.663	17.2096	27.7603	22.2887	28.4269	31.2522	51.6874	30.0728	35.1545	76.5132	94.3123	23.8631	49.4892	70.6211	17.9457	57.5525	42.0451	42.1975	38.9331	88.3209	67.2956	23.8067	31.2602	1364.21	808.755	240.232	43.8534	66.7648	48.0022	20.0264	0.323971	0.138755
3-Acetamidobutanal	38.0386	31.6688	40.7617	44.2425	44.8328	34.3796	52.6886	46.6471	77.7722	60.4794	80.1794	43.3593	80.7844	61.0369	57.0686	68.8145	68.1079	92.4706	61.5297	86.4125	98.6909	54.5355	64.9754	50.9447	42.7564	73.1378	67.6021	60.2423	83.0221	69.6895	49.1811	60.2865	73.6188	53.4311	63.8488	64.9288	60.4085	0.109128	0.000346621
3H-1,2-Dithiole-3-thione	80.5237	55.558	49.3813	55.5305	29.5723	28.4358	24.1781	26.6453	52.6281	64.5737	61.2298	57.1975	61.7316	42.1873	59.1755	53.9465	64.5271	91.9371	86.5349	110.461	88.5638	82.6379	70.9566	45.8728	64.97	46.4306	54.8058	41.9396	74.2704	72.3385	41.0496	61.0953	97.6679	66.5637	45.2972	81.5323	40.6084	0.37289	0.0108728
3-Isopropenylpentanedioic acid	82.1035	55.6783	63.9567	81.6576	67.2697	57.718	72.7369	65.6931	76.4805	80.9671	61.7822	74.4484	70.9246	89.4508	67.4267	73.1807	82.6609	85.7138	98.3682	84.0999	102.363	101.097	78.1667	75.6395	68.5995	86.1613	94.2619	87.1923	86.7108	83.7664	89.5325	88.9328	87.2132	73.2132	85.0375	90.4304	82.0511	0.219833	0.00018486
41-O-demethylrapamycin	42.1838	39.0354	48.3571	43.5286	42.2423	35.6213	39.6487	42.8508	55.1049	47.2567	44.5184	50.55	57.3241	46.7305	39.4273	47.9465	58.2474	59.5379	44.5377	48.01	29.0813	32.6761	57.6242	53.288	42.5319	57.4359	64.331	66.2619	92.5887	58.042	44.2034	44.0352	53.5435	46.12	43.2783	34.3803	56.7995	0.0978108	0.161797
4-Coumaroyl-2-hydroxyputrescine	66.8294	58.964	69.1844	74.5715	48.1629	44.1016	58.442	49.2517	91.4229	74.9648	96.6711	77.7928	85.9139	87.4234	73.5342	70.0213	83.2035	105.668	69.8258	92.5248	112.619	92.2311	91.2241	50.4771	71.1413	92.7825	83.2647	75.8616	83.4917	95.9387	72.2453	91.3857	105.553	97.6027	100.54	88.0772	101.833	0.14451	5.63342e-05
4-Oxo-4-(3-pyridyl)-butanamide	42.6733	17.0886	12.9981	36.1639	18.8053	10.7902	18.2198	20.5596	45.2455	50.6916	59.7633	32.0103	59.7889	32.013	36.75	46.2141	46.3631	100.619	22.3302	71.7625	73.1666	47.5248	40.5249	24.0883	28.1057	34.2166	34.5046	24.9593	76.2089	49.3219	25.9909	33.2112	76.4737	30.2945	38.3012	33.1481	41.9484	0.146966	0.0268788
4-Thialysine	32.5386	40.5275	29.9079	32.1345	24.0164	24.4622	18.8435	28.1846	37.2323	32.169	33.044	28.3531	23.3733	39.7638	27.7761	31.8641	37.3637	17.9057	46.9919	33.5128	24.0031	38.0749	40.1044	30.1211	31.1574	34.3124	37.4384	27.1391	22.8288	35.4929	24.4709	40.5077	23.7825	36.7948	38.1586	42.031	35.2572	0.0365789	0.555974
5a-Cholesta-8,24-dien-3-one	443.691	575.041	1249.08	539.365	2354.96	1681.04	2345.93	1785.98	298.257	204.591	645.061	490.005	321.754	1416.53	574.227	809.096	494.652	275.042	543.943	250.567	528.157	530.553	728.899	1770.91	1118	1778.37	1548.9	1904.91	706.631	881.956	1918.12	1362.47	473.551	1099.9	1314.08	1054.83	1675.26	0.82656	0.0304621
6'-Apiosyllotaustralin	209.947	388.021	329.679	282.43	508.243	513.3	446.737	321.125	256.67	279.244	229.452	205.315	261.44	335.218	244.802	153.232	222.381	164.634	277.727	194.704	162.366	325.639	285.397	606.742	316.916	221.435	205.88	246.218	276.659	302.037	320.112	254.999	282.661	213.336	332.79	177.761	182.869	0.199712	0.0284704
6-Cinnamoyl-1,2-digalloylglucose	2656.29	3551.93	2908.63	3191.72	2544.35	3627.55	3200.87	3191.01	3377.83	3259.1	2911.94	4041.95	2565.56	4085.46	3244.38	3222.04	3414.19	2475.69	4534.93	3105.21	3506.33	4079.41	3470.82	3623.52	3892.41	3708.6	4065.23	3445.03	3215.12	3812.99	3858.39	3990.64	2837.88	3858.58	4034.76	3666.66	3797.66	0.595383	0.0554486
6-Dimethylaminopurine	8.65635	26.5485	28.4053	23.2554	40.7755	28.8858	35.3319	33.1827	25.9671	29.3487	24.0782	32.4434	20.6149	29.6951	21.2516	23.1199	25.0656	23.5437	44.5229	33.5251	48.186	40.224	26.2769	31.7299	23.3693	27.4201	28.8299	37.1811	30.6539	29.0828	38.5316	35.04	22.0026	25.4899	45.0354	31.6592	47.6208	0.100145	0.0907241
Acutoside A	35.3877	39.0423	32.1208	32.5721	29.5554	33.4192	26.3534	32.3197	30.7534	26.1437	27.1313	24.7788	30.1626	24.5204	32.5165	31.912	37.4273	34.0162	48.1723	48.0566	32.7813	27.7628	36.7135	41.4772	46.5085	36.9597	44.5154	32.2916	32.7354	43.8044	42.1381	23.0568	35.6171	38.9736	28.097	48.6622	21.6471	0.223354	0.0140128
Alprazolam	1238.95	1250.17	994.898	1007.19	778.642	848.214	694.971	555.445	556.57	561.306	548.355	549.696	512.144	563.898	459.424	474.548	501.593	527.206	542.258	478.95	525.502	530.483	463.697	397.795	530.599	393.391	399.988	357.96	477.47	474.703	520.345	464.773	444.583	434.328	475.273	419.467	490.54	0.731138	5.62225e-09
Alvimopan	312.603	153.797	148.993	200.038	51.2841	85.3018	79.8312	80.2863	204.695	262.108	193.737	159.422	232.447	81.1437	201.985	185.954	232.692	304.944	131.06	250.433	203.461	177.879	164.02	69.8219	149.183	52.5143	96.6925	11.1416	129.006	155.195	26.1637	135.962	255.674	116.942	92.5547	156.105	55.0262	0.318622	0.120315
Anabasine	233.755	251.578	271.805	360.431	418.336	382.193	511.842	446.465	378.809	274.541	346.924	367.791	314.146	546.457	405.784	327.451	460.238	284.049	340.145	342.692	292.571	287.671	370.889	423.956	385.888	446.497	518.891	385.651	564.449	447.282	427.395	544.926	404.191	274.092	365.449	246.537	362.252	0.29975	0.767278
Apiumoside	147.984	183.629	168.937	160.442	143.686	179.885	165.641	199.143	208.488	251.746	242.59	212.062	180.341	198.908	182.655	171.369	191.337	144.672	135.317	115.33	126.393	91.112	169.002	161.108	149.839	148.66	166.722	127.074	158.829	138.368	136.696	103.884	83.7612	92.8362	115.693	126.275	113.576	0.676288	4.09778e-08
Arsenocholine	226.403	97.7156	86.1416	182.068	178.401	90.7487	155.097	17.3356	118.294	143.785	271.97	115.894	289.426	199.688	314.055	407.877	141.588	220.612	74.0795	126.006	225.95	45.7999	465.427	449.501	283.831	470.055	407.33	536.926	275.013	315.562	12.7355	58.5104	36.9781	327.18	281.678	260.933	324.932	0.399756	0.148582
ax-4''-Hydroxy-3-'-methoxymaysin	3145.64	2974.68	2475.84	3102.2	2341.76	3062.55	2858.24	2895.85	3942.72	3984.01	3858.74	4082.2	3700.33	3865.67	3760.49	3907.26	3862.74	3855.25	4133.96	3846.02	4231.34	4300.15	3791.7	3373.8	3811.88	3513.99	3773.44	3376.44	3749.3	4092.37	3737.12	3932.13	3841.23	3875.62	4014.29	3760.08	3540.88	0.793886	1.82691e-10
Bentiromide	79.96	83.2938	110.577	111.106	74.7874	3.20696	70.3246	53.3616	96.5703	81.4999	113.962	71.4759	135.142	80.9614	75.1167	112.884	119.101	71.9895	130.319	127.617	86.884	58.3154	101.84	43.6451	38.3829	88.224	63.9666	56.7318	69.7202	108.275	29.4667	74.3135	88.8301	51.9473	51.6553	92.434	39.5064	0.161281	0.11199
beta-D-Glucosyloxydestruxin B	953.236	521.356	618.723	484.485	193.913	209.527	160.419	205.847	407.471	597.716	317.186	334.633	343.138	235.475	474.271	340.671	465.36	511.252	228.61	288.581	294.304	352.469	281.363	207.214	292.705	126.76	194.174	100.792	112.656	174.661	91.4729	290.202	400.296	219.64	271.519	349.651	199.819	0.419115	0.0390841
beta-Solanine	237.471	163.227	142.813	149.857	94.7749	102.79	102.582	95.6431	115.376	159.795	113.574	121.465	123.326	102.411	135.346	128.739	140.5	175.253	101.599	118.837	110.823	142.571	89.209	87.7275	113.247	87.8574	108.943	104.184	66.4125	96.2276	89.7382	124.1	137.629	97.6477	103.872	134.148	100.415	0.180313	0.160006
Bethanidine	57.4504	66.2152	56.462	38.3951	109.505	64.9137	123.551	105.783	28.3719	39.0048	32.231	31.2062	19.2551	17.5811	29.1821	27.4537	28.0077	42.3699	21.5767	36.1186	11.5455	47.9952	58.194	31.2619	31.4146	41.5808	42.9789	40.7317	43.0176	59.6923	253.904	126.749	56.1044	71.1973	228.929	37.7332	43.0589	0.212507	0.00619078
CE(16:2)	173.287	187.729	195.145	191.928	187.64	189.097	177.638	166.897	187.185	180.731	165.808	183.592	153.976	175.024	155.724	176.969	176.448	195.907	231.974	171.179	198.49	191.306	169.557	206.86	172.464	190.651	196.398	202.132	208.224	168.246	281.973	203.586	179.034	180.866	194.683	205.207	179.847	0.232172	0.0405779
CE(20:0)	13.1776	13.5026	8.06082	14.5487	4.68709	10.8741	9.09737	12.8214	11.5959	12.8327	11.7708	10.912	14.1429	7.36262	13.3756	13.426	13.7181	14.4715	15.671	12.2983	18.1305	16.3849	14.0341	5.27264	11.4955	10.9744	10.3069	7.06988	11.3969	13.3916	7.30264	11.2217	13.2804	11.6351	9.42955	10.3852	6.59978	0.113803	0.19238
Cefpiramide	980.841	951.667	1006.73	655.897	700.039	673.614	654.336	572.989	474.929	531.685	371.531	581.202	531.293	532.507	405.849	397.228	415.072	337.828	269.086	269.055	220.068	267.561	392.96	378.282	357.45	370.589	365.312	409.338	244.535	308.374	333.095	273.056	310.323	342.747	356.868	390.926	336.352	0.646147	3.95855e-11
Cer(d18:0/18:0)	115.395	94.3309	114.723	111.826	86.5469	88.0596	84.3841	87.2509	104.411	109.533	81.4	90.3341	104.157	72.4113	106.528	98.2723	115.442	64.8696	67.8595	71.6621	42.416	73.759	80.7639	103.028	85.4395	56.4392	112.56	73.8385	58.6198	62.6851	78.3088	84.2379	86.8244	104.773	72.5923	86.3636	88.4107	0.289207	0.00592954
Cer(d18:0/25:0)	33.8667	36.3343	25.0062	30.961	39.221	41.9856	38.7879	44.9108	49.7243	39.5084	46.8623	45.1157	50.27	45.5296	36.4997	48.3501	30.4987	51.1873	63.6854	59.2706	38.178	38.5903	38.9659	38.1347	45.0361	40.6694	37.3981	42.3543	58.9878	57.1585	60.7111	39.7496	29.5833	32.9372	35.2481	34.326	49.1992	0.0488356	0.201005
CerP(d18:1/26:0)	1.77284	4.61109	9.33342	20.5804	18.2143	16.8529	14.9843	19.4395	28.7664	17.7901	27.7528	25.268	31.585	22.1887	26.0568	23.8881	9.92397	25.8679	22.5542	21.407	24.1854	17.318	17.8151	25.5419	13.9652	20.0118	25.6999	4.5716	32.083	30.5935	35.1271	24.7324	33.7808	20.0223	0.854544	17.8971	18.4355	0.0742122	0.0554013
Chlordecone alcohol	81.7568	73.6938	69.9555	77.4935	104.872	110.368	90.7506	78.7686	76.506	68.6462	90.0318	95.8411	81.026	100.954	80.902	94.7565	71.479	73.4926	87.8943	70.2808	46.7892	86.4884	82.1707	93.9879	79.9478	80.5078	88.0154	110.237	53.1313	79.8161	80.35	77.155	52.3932	76.9775	76.8161	92.7592	102.012	0.213722	0.709412
Cinolazepam	234.361	141.976	131.692	120.206	67.4667	84.8669	64.2248	79.7381	140.848	179.562	187.358	157.046	204.519	119.044	183.25	172.18	155.947	245.467	145.688	254.107	215.451	180.036	141.415	90.0798	152.557	89.6101	85.5514	71.0556	143.089	148.779	93.5468	113.158	184.201	113.637	131.113	125.991	99.0314	0.270796	0.05825
CL(16:1(9Z)/16:1(9Z)/16:1(9Z)/20:4(5Z,8Z,11Z,14Z))	169.667	75.9938	67.5221	89.3372	24.7364	34.8173	14.6011	44.2728	90.6377	163.339	70.8085	83.5601	120.033	18.5595	84.6706	75.7505	143.686	142.441	8.1312	80.949	47.2588	23.7648	67.3108	19.2884	50.2961	5.89822	34.3148	5.62155	27.8637	56.3672	6.74844	47.0064	70.2229	38.7168	28.6607	62.2329	29.2263	0.270881	0.0201722
CoA-[4'-phosphopantetheine]	117.921	98.5499	114.166	97.5527	81.6069	82.5096	94.0623	86.213	106.703	90.826	73.8887	96.2897	61.0295	68.5877	93.0946	101.572	105.188	74.4769	63.5968	83.8075	61.714	55.4387	98.7549	99.8648	100.564	81.3669	94.112	55.7558	71.1325	62.8167	87.6915	108.105	91.3355	99.1656	78.6787	86.6185	71.2366	0.0872513	0.169149
Cob(I)yrinate a,c diamide	19.318	13.6857	25.2726	29.4968	40.5155	26.9633	47.0666	22.5861	20.126	28.1986	13.7573	17.1065	21.5092	28.9874	30.8824	19.7011	24.1073	18.751	33.1392	38.2263	9.09924	22.2277	46.0099	34.3536	19.5823	37.1207	45.738	42.5829	42.8706	39.0334	21.9265	14.1548	18.1794	32.0231	16.3564	32.8542	14.5723	0.0724545	0.468824
Cyanidin 3-(6''-p-coumarylsambubioside)	8476.59	8980.42	7465.9	8196.85	5026.1	6861.87	5275.4	4865.65	6151.34	5949.54	5982.03	6215.48	5667.8	6298.23	5401.88	5628.72	6134.31	6665.24	7355.82	6661.46	7672.53	7309.97	5810.02	5658.23	5788.01	5858.29	5885.68	5631.96	6545.32	6257.67	6159	6154.34	6143.99	5841.51	6745.72	5735.76	6683.42	2.3483	0.169332
Cyanidin 3-(disinapoylsophoroside) 5-glucoside	277.137	143.605	126.284	298.317	54.3392	121.372	100.297	151.61	413.961	322.752	367.087	314.463	276.87	307.898	251.944	265.012	386.455	383.866	178.06	331.236	373.688	172.282	295.713	190.47	185.012	224.244	211.802	166.554	257.091	190.701	182.024	273.963	384.294	231.229	148.122	136.265	195.381	0.392242	0.000795028
Cyanidin 3-laminaribioside	3403.92	1961.6	2004.55	2035.53	1954.76	1843.66	1799.18	1900.47	2557.89	3532.8	3624.3	2249.01	4710.32	2032.65	2882.95	3232.83	2546.44	4087.56	2218.9	3561.33	3283.11	2375.96	2799.84	2354.17	2285.49	2304.39	2403.73	2109.68	3307.77	2772.11	1805.53	2071	3431.92	2401.45	2228.56	3154.61	1917.72	0.608452	0.0450322
Cyanidin 3-O-dimalonyl-laminaribioside	112.146	105.36	110.768	152.809	55.5426	84.9941	72.6766	64.4934	114.367	125.97	121.393	108.119	114.061	67.8879	116.918	102.343	105.754	118.422	93.3128	148.17	199.647	95.3332	101.296	58.0307	57.4192	72.8198	87.2003	55.6616	203.107	131.904	44.5081	72.0264	95.1887	78.4669	51.5007	84.4022	62.8672	0.208977	0.652394
Daphniphylline	121.649	205.048	231.113	126.532	567.824	638.603	564.238	317.547	115.624	99.5844	90.9514	172.03	119.036	213.201	228.23	182.414	119.344	45.331	166.793	103.127	111.586	150.993	517.062	437.398	249.141	468.683	616.77	474.415	184.001	475.091	568.359	233.803	203.642	386.835	880.637	295.748	385.014	0.4736	0.0286034
Deacetyldiltiazem	360.092	225.403	216.649	388.397	153.901	186.414	171.948	164.595	374.093	373.161	375.121	319.648	366.919	316.712	319.142	320.923	397.607	500.478	268.643	450.868	541.27	354.697	372.089	218.588	307.777	292.431	284.84	233.932	420.005	403.868	245.401	322.584	462.585	331.977	393.832	306.339	274.839	0.359766	0.0112934
Dehydrocyanaropicrin	36.7846	34.0733	40.0991	49.0741	29.6325	38.2366	44.5653	43.4656	54.6361	36.3152	51.4895	49.4194	41.2102	50.5026	40.8097	43.6663	55.6575	33.4663	42.2333	23.1066	51.3334	22.1347	37.7537	40.807	24.602	41.3527	44.0727	40.7397	42.8203	33.9384	44.4614	30.798	21.8985	37.7327	54.0915	44.6832	42.7765	0.267282	0.0456702
Delphinidin 3-glucosylglucoside	6535.88	4698.38	4244.32	4623.36	2842.98	3649.9	3209.97	3852.95	5085.04	6687.24	5857.52	6101.18	6322.91	5175.94	7252.11	6531.07	5864.78	6799.74	6441.92	7067.59	6651.96	7105.01	5966.88	5165	6948.02	5069.25	5761.22	4356.6	6010.47	6592.27	4813.86	5906.65	5802	5533.33	5496.9	7177.95	4565.15	1.28736	8.84988e-05
Dhurrin	824.17	467.743	326.475	616.875	560.4	391.88	492.594	48.1986	521.436	625.41	1274.94	469.782	1136.53	867.933	1044.01	1314.68	561.342	1129.85	281.072	711.871	1086.3	374.841	1671.3	1599.46	1109.33	1581.29	1648.23	1698.79	1139.1	1383.27	78.4657	219.705	157.91	1209.88	1163.61	972.178	1186.61	0.601753	0.0335716
Dichlorvos	43.1463	34.0532	65.0065	99.0751	22.5683	21.1223	26.4799	65.6724	76.4957	144.136	54.5546	70.6978	59.6436	60.8597	80.1451	37.3116	152.788	151.236	83.3939	96.4339	41.9384	90.8547	60.256	56.0943	84.8081	24.9943	28.403	20.9432	21.3052	58.3674	77.9991	97.2293	98.7876	49.2263	49.1477	9.04159	24.8518	0.144904	0.126511
Didemethylcitalopram	419.477	294.397	239.492	446.019	156.517	186.705	174.854	161.058	410.879	388.481	355.477	346.937	357.88	387.938	347.553	348.22	402.465	443.293	319.633	452.829	482.393	413.834	437	208.295	318.417	342.484	335.928	270.842	375.366	419.31	265.255	394.891	434.541	402.691	398.908	373.707	317.614	0.342626	0.0109387
Diethylenetriamine	38.0591	33.8723	39.4422	38.2229	43.0812	36.122	40.2174	34.2964	46.8867	46.257	48.3174	40.6415	52.6481	34.7878	46.2	49.7751	51.4606	79.8867	95.1431	87.1032	96.1713	74.5457	59.0432	62.0685	53.0911	73.88	74.6948	77.4368	89.2082	71.6445	77.975	76.2316	87.4524	65.7375	58.2413	69.9599	76.2934	0.395288	1.0039e-10
Disialosyl galactosyl globoside	140.423	119.628	142.911	140.313	165.317	147.912	137.841	132.212	139.306	113.061	113.774	129.981	87.6579	119.214	140.723	112.833	126.199	85.5904	111.896	108.972	76.8562	90.0651	105	123.474	133.66	93.08	107.293	121.257	81.6646	100.376	126.754	121.617	66.8373	142.294	87.0783	115.526	96.5185	0.247289	0.00051507
Docosanamide	397.888	354.688	263.861	360.465	339.242	355.914	294.782	459.029	316.477	358.092	318.913	328.023	322.024	332.337	283.953	230.727	325.8	186.858	224.181	232.953	184.516	200.07	330.898	329.476	297.167	369.152	318.556	293.301	308.061	213.808	323.021	288.443	223.756	354.799	398.641	328.317	320.778	0.399463	0.0276715
Doxylamine	230.618	377.702	490.831	359.863	761.816	470.583	617.753	316.06	197.136	115.192	242.038	284.921	151.549	302.395	261.518	254.658	120.612	62.9481	307.253	137.48	400.665	347.072	344.409	685.101	381.629	684.8	539.271	766.608	342.068	415.721	607.373	324.942	243.355	546.218	747.922	534.716	730.002	0.58145	0.00290089
Eremopetasitenin C3	370.908	270.442	311.021	295.169	241.144	245.606	240.792	235.493	217.551	246.565	210.89	225.518	188.269	209.42	275.826	237.067	271.384	263.854	224.005	210.075	195.958	155.146	245.725	243.198	266.794	221.384	216.342	214.971	159.137	150.803	190.832	232.949	207.128	210.12	217.06	272.009	220.77	0.188689	0.00313378
Galactosylhydroxylysine	93.4738	70.0682	74.7606	102.578	67.4216	70.8725	96.1332	88.4092	123.398	127.403	144.679	87.2497	142.098	103.176	117.637	112.704	119.345	141.404	93.7037	111.815	117.959	72.7719	115.85	98.8186	82.8291	118.669	118.294	108.432	117.518	107.787	78.7303	108.629	135.356	107.076	100.012	111.508	84.6023	0.203415	0.00130148
Geranylcitronellol	670.46	1106.86	1248.57	943.086	1471.02	790.887	1216.06	1408.95	698.369	590.277	268.738	709.719	566.329	2867.93	1273.52	820.112	546.69	483.409	1732.88	613.62	1778.5	1290.81	718.276	1960.93	1080.51	1067.78	1296.95	1324.29	553.022	781.846	1348.47	1125.11	954.627	1230.74	2180.73	988.567	1783.22	0.369974	0.629005
Gestrinone	95.52	72.9121	51.329	109.348	30.2412	41.0489	43.8714	36.6112	111.794	124.01	77.0358	104.185	82.0071	120.616	93.0637	87.4334	129.983	107.995	85.7525	118.24	117.408	118.706	118.637	48.5983	69.1571	89.7189	98.6109	73.672	91.4807	117.798	73.234	101.067	102.569	119.467	113.95	104.628	81.8921	0.132632	0.00150231
Glyceryl 5-hydroxydecanoate	398.757	553.349	740.192	536.035	1099.41	635.793	946.433	416.917	285.249	207.16	398.921	421.087	259.234	418.064	395.825	404.306	196.241	163.888	524.079	274.516	698.563	546.436	506.064	1122.66	644.286	1106.93	833.817	1198.32	534.979	631.394	1008.82	590.108	441.062	848.379	1113.06	931.5	921.34	0.780195	0.00144295
Gomphrenin II	380.834	376.468	294.714	398.877	259.18	355.687	314.558	329.762	443.896	462.35	421.174	497.691	385.621	433.96	448.127	423.128	463.466	373.269	495.375	422.796	477.211	551.379	418.366	355.304	454.839	422.801	423.021	366.398	482.516	499.511	447.062	496.161	436.764	458.834	444.13	430.669	406.45	0.235382	4.14135e-05
Hesperetin 5,7-O-diglucuronide	524.783	512.465	482.667	442.249	281	335.799	275.874	265.346	260.388	284.68	209.085	341.029	236.136	440.061	245.531	242.072	273.914	213.833	276.068	199.027	184.208	252.901	289.074	280.876	268.86	270.933	301.873	262.888	176.307	216.466	242.894	238.215	174.886	277.047	329.241	305.014	286.26	0.26932	0.000735054
Hexyl dodecanoate	289.36	524.382	376.53	324.355	194.841	499.844	512.275	251.373	336.034	553.648	313.348	478.044	241.734	281.983	437.122	341.185	534.753	599.672	537.203	766.303	612.048	1027.61	536.961	618.907	667.693	778.277	489.531	553.145	651.039	657.123	105.837	118.313	95.849	780.357	941.596	404.082	469.543	0.854814	0.00980253
Hydroxybuprenorphine	32.9793	84.1579	110.554	70.3025	337.419	152.334	314.651	118.815	44.6069	41.3145	58.9605	64.214	50.8614	72.3302	81.5387	101.406	37.9764	9.50769	70.4033	28.894	98.9077	80.4933	105.038	348.66	169.971	294.616	257.047	406.215	104.133	124.019	281.766	126.824	55.0878	165.914	288.39	124.385	283.474	0.395224	0.0454543
Icariside B8	28.1733	42.8318	14.068	26.1578	60.6314	64.622	61.6407	63.1897	39.1588	49.3474	38.8495	38.9129	52.0193	60.4405	39.3507	38.9916	37.6587	24.3996	61.7113	23.9553	36.2096	62.6522	42.4895	79.127	56.1686	40.8863	42.87	46.6661	45.6621	49.9378	59.2487	44.4918	53.1984	34.7525	46.0267	30.0239	31.5212	0.0421664	0.961811
Janthitrem C	192.068	348.837	414.557	318.356	697.787	379.552	579.035	270.3	139.984	98.2563	187.832	228.227	110.715	233.734	188.638	183.583	85.9365	65.0341	335.132	107.577	273.485	213.103	165.367	387.8	201.262	371.536	248.223	396.122	142.837	180.568	689.714	228.282	151.908	241.051	491.215	267.502	842.984	0.415927	0.0119883
Kaempferol 7-(6''-galloylglucoside)	4517.73	4923.21	3894.06	4152.38	3021.9	3138.89	3537.08	3405.01	6772.55	5526.27	5825.67	5921.8	5554.44	4833.48	4899.19	5306.41	4926.63	3292.43	7124.75	6069.55	4428	5446.39	5010.59	3679.99	4074.08	4345.27	5199.44	3688.81	3587.54	5143.32	3602.25	5099.91	4013.57	4690.46	4096.62	6811.05	4159.84	1.24157	0.00496928
L,L-Cyclo(leucylprolyl)	504.746	524.479	524.491	511.853	449.91	413.811	433.53	406.617	436.883	436.38	448.093	466.536	481.419	536.644	444.687	452.036	494.625	603.883	692.277	642.806	716.318	664.051	507.389	563.975	502.031	562.139	566.24	560.264	603.051	608.184	583.563	579.785	590.025	539.006	604.071	552.598	603.036	0.94481	2.26732e-07
Lactariamide B	140.155	183.882	201.621	161.301	204.676	169.472	160.147	169.867	153.146	94.7962	140.62	170.13	122.798	155.134	132.434	139.189	112.045	102.034	157.616	76.4446	137.607	142.138	117.122	184.8	130.76	138.83	155.668	160.092	92.9549	111.075	181.94	198.679	130.92	156.297	164.606	131.449	183.575	0.159029	0.0224814
Lauroyl-CoA	139.309	138.976	137.235	121.128	103.383	104.033	112.429	109.236	91.9951	90.8638	85.278	109.917	76.682	76.7734	105.075	93.2409	103.321	80.3612	76.0659	93.8387	59.1893	63.1868	98.0389	110.281	106.923	82.579	106.551	98.2138	71.0135	61.3388	70.7772	88.6425	60.6408	89.9312	85.7551	111.228	81.5401	0.142398	7.08125e-05
Liothyronine	55.777	35.8607	30.4185	40.0278	23.9693	33.3529	21.7192	33.8865	54.2305	50.5935	49.2488	39.8419	64.1255	30.8665	58.3647	56.5395	56.6067	75.9049	44.3441	64.764	51.0154	50.5259	48.3657	33.781	43.3283	38.2257	45.1968	25.115	55.9051	53.3444	25.7942	35.855	66.399	41.3401	36.3813	39.4474	34.069	0.120968	0.0200121
Liquiritigenin 4'-[3-acetylapiosyl-(1->2)-glucoside]	233.062	199.771	144.622	213.015	83.7027	174.25	132.692	142.874	232.133	264.66	208.589	263.278	208.178	210.985	224.582	248.109	262.391	218.402	274.856	204.68	199.965	291.792	237.457	171.927	246.91	180.939	205.771	160.062	200.222	267.152	210.793	240.661	219.766	251.966	255.581	252.463	208.776	0.168718	0.00175487
Liquoric acid	31.5603	38.1128	43.6801	32.5272	43.6932	33.0103	32.6948	46.8403	42.365	38.2638	46.7573	57.8125	38.6413	45.8699	19.0441	33.1484	21.385	30.4375	42.8165	28.9978	17.3301	28.4139	31.868	22.4743	34.1788	40.4745	31.929	41.5643	19.5434	29.3739	6.50223	15.2666	14.0249	23.1435	57.3405	34.669	44.1405	0.178343	0.188833
Lumefantrine	222.74	178.011	155.852	181.813	87.2973	136.775	101.88	119.921	261.755	224.933	238.623	194.284	221.645	159.512	171.273	197.85	198.841	135.404	195.817	229.505	187.067	176.999	197.108	131.004	132.031	136.224	153.734	89.8408	170.73	180.896	99.2494	140.655	161.082	137.455	128.414	207.085	113.038	0.286705	0.00316086
Lycoperoside D	921.779	672.952	742.741	671.276	554.375	552.37	528.182	489.526	616.882	701.719	540.141	538.49	543.444	439.831	685.277	557.958	660.641	715.446	526.051	597.686	523.913	547.584	552.426	521.631	582.634	439.562	535.626	457.609	391.399	417.903	431.254	511.11	559.537	509.093	501.327	639.816	448.863	0.370618	0.0121569
LysoPC(0:0/18:0)	9881.71	14999.8	19277.6	13925.8	32549.2	18679.5	25370.8	11715.1	7019.17	5045.08	9522.16	10652.4	6160.94	11150.1	9567.81	9687.72	4952.54	3826.67	12661.4	6940.01	17494.9	13587.7	12737.3	29736.2	15964.5	28471.1	21457.9	33429.2	13140.2	16355.7	25336.6	13946.2	10128.3	22474.2	31138.3	22016.1	30915.6	3.95682	0.00211077
LysoPC(15:0)	1406.39	2320.59	2379.83	1668.21	3596.01	3186.76	3047.86	1734.58	1252.32	1145.54	1520.27	1908.65	1033.17	1772.3	1564.82	1500.16	1119.59	913.788	2137.57	1412.47	2167.26	2368.46	1773.96	2800.25	2438.54	3019.85	2305.46	2961.02	2122.06	2468.97	3466.12	1984.31	1486.46	2839.14	3178.65	2488.5	2900.25	1.20538	0.00121549
LysoPC(16:0)	4735.48	9113.91	10667.3	6922.4	27200.9	13401.4	23239.2	9516.52	3817.57	2935.83	5542.25	5582.4	4166.98	7487.43	7507.46	7951.97	3847.17	2596.58	6696.18	3328.61	9113.84	6765.65	9510.3	25067.7	13198.1	21688.5	20959.3	29133.5	9626.27	11446.6	22492.8	11349.5	6162.44	13682.5	20270.1	10944.2	20266.1	3.31035	0.0199297
LysoPC(18:1(11Z))	395.097	814.272	846.883	506.255	1603.83	987.235	2051.83	772.398	258.944	212.037	323.714	383.401	275.527	558.705	715.755	593.215	263.107	189.994	534.18	246.063	617.428	894.627	1146.85	1832.35	1066.53	1421.33	1817.91	1818.99	832.874	844.821	1527.96	553.524	679.635	926.169	2719.09	536.35	1346.3	0.888584	0.0252722
LysoPC(18:2(9Z,12Z))	622.773	1352.92	1714.95	1056.55	3234.25	1799.67	3253.43	1317.69	510.028	461.662	548.552	563.875	535.092	1036.84	1573.76	1444.03	576.18	395.903	1035.85	473.102	1840.63	1669.08	1800.3	5028.44	2645.85	3298.18	3950.83	3207.42	1418.43	1546.85	2117.82	1510.1	605.004	2283.88	3697.22	1256.45	3126.57	1.20761	0.0325084
LysoPC(20:4(8Z,11Z,14Z,17Z))	37.6263	168.637	129.607	117.774	271.894	247.441	322.202	175.764	97.2122	87.5253	84.4871	130.872	58.9433	124.358	127.587	130.585	72.7102	60.1353	168.669	105.987	189.192	231.321	145.593	294.593	169.31	246.31	221.235	249.282	122.918	170.76	88.7719	50.3135	54.1983	189.008	364.928	138.363	247.339	0.248121	0.095515
lysoPC(26:0)	588.071	343.145	374.778	340.761	197.692	209.106	190.254	200.687	330.962	409.694	280.802	257.824	346.681	197.524	374.139	300.094	333.902	483.127	268.821	410.38	316.089	326.68	302.002	214.999	273.421	170.934	218.261	178.432	259.324	247.624	204.702	266.919	374.106	235.627	232.085	319.163	193.51	0.412511	0.439528
LysoPE(0:0/18:1(11Z))	518.264	2014.23	1545.28	1271.26	2923.87	1697.38	3629.47	1782.77	1030.8	512.855	703.336	1456.62	636.833	2077.57	1228.82	1374.38	858.933	400.45	2028.15	695.709	2039.46	1807.72	1003.21	2892.84	1604.13	2260.08	1612.1	3704.77	918.536	1228.02	2462.91	1148.52	989.478	2581.33	2786.72	1564.84	4044.15	0.986725	0.0803123
LysoPE(0:0/18:3(6Z,9Z,12Z))	177.081	533.641	618.753	352.48	800	477.884	747.919	496.623	248.341	145.137	232.494	363.743	232.186	385.515	475.277	475.957	291.511	178.455	420.315	166.561	620.822	616.773	451.128	551.088	500.779	465.809	474.345	485.841	263.542	375.552	669.761	632.067	313.42	493.65	680.026	353.3	756.594	0.391443	0.051086
LysoPE(0:0/20:0)	2401.01	3674.42	4837.02	3481.45	7878.63	4650.84	6261.89	2991.05	1805.15	1274.67	2479.07	2752.29	1580.01	2838.99	2464.66	2456.17	1222	892.34	3153.06	1743.31	4407.87	3432.2	3311.73	7408.3	4048.29	7053.86	5420.3	8130.29	3273.77	4118.9	6282.72	3454.31	2554.45	5582.28	7855.17	5553.42	7666.4	1.95389	0.0023477
LysoPE(0:0/20:2(11Z,14Z))	144.307	345.969	428.16	267.659	852.391	458.12	865.889	338.416	120.661	95.8431	124.775	131.367	131.33	267.113	433.005	380.88	124.692	91.2431	242.429	99.7804	460.803	420.827	478.942	1326.97	727.591	863.121	1049.45	825.997	348.752	404.042	524.288	382.978	128.647	584.925	995.974	301.797	823.034	0.605119	0.0408088
LysoPE(0:0/20:4(8Z,11Z,14Z,17Z))	665.825	985.744	1008.07	698.135	1011.2	980.612	1158.69	714.946	756.055	586.472	824.316	820.32	697.117	904.569	659.636	794.597	546.009	651.844	1086.98	861.866	971.737	955.056	794.046	1196.24	820.342	1280.8	1042.08	1517.01	857.413	960.95	609.029	479.476	579.107	1128.07	1397.15	1085.06	1663.93	0.514977	0.0964073
LysoPE(0:0/20:5(5Z,8Z,11Z,14Z,17Z))	1023.45	2930.64	2200.93	1834.55	2875.75	1849.24	3459.02	1900.28	1578.67	713.334	1306.61	1916.62	1170.46	2286.57	1808.39	2087.46	1065.33	836.51	2785.57	1001.99	3128.08	2737.7	1635.23	2874.74	2157.12	2609.1	2119.4	3019.91	1298.71	1744.13	2207.08	1404.63	1489.79	3134.31	3575.8	2215.49	3881.79	0.801778	0.115988
LysoPE(0:0/22:5(7Z,10Z,13Z,16Z,19Z))	51.5933	97.4625	117.955	64.7795	99.482	105.49	104.099	104.366	69.4759	58.9593	83.7142	73.2257	99.3217	79.0821	78.0984	51.7534	60.8634	57.7703	108.376	60.4329	55.4712	72.3208	61.8586	78.5788	66.0357	100.558	83.5997	97.4183	100.285	80.1692	42.1158	61.8863	39.8033	63.9823	71.6283	125.042	83.1264	0.0789262	0.193149
LysoPE(18:0/0:0)	1140.51	2236.71	2589.38	1745.22	6542.44	3269.21	5568.05	2390.78	963.725	742.336	1383.41	1411.13	1063.36	1850.01	1887.97	2039.42	985.333	656.459	1661.34	846.884	2276.16	1709.7	2407.66	6198.39	3316.61	5336.95	5167.54	7149.63	2430.78	2854.6	5518.76	2846.13	1565.69	3388.11	5124.29	2753.48	5060.33	1.65438	0.0183914
LysoPE(22:6(4Z,7Z,10Z,13Z,16Z,19Z)/0:0)	418.722	722.159	765.799	555.671	754.581	760.041	783.688	628.015	600.94	466.38	620.564	616.358	611.031	692.433	498.506	587.176	465.476	457.884	935.27	682.588	684.019	596.515	450.002	740.649	483.134	787.685	673.417	904.619	540.261	665.973	445.41	412.459	402.655	633.243	760.321	781.469	901.197	0.188646	0.526355
MG(14:0/0:0/0:0)	679.849	1404.28	931.785	975.985	651.194	1803.46	1959.19	1155.66	1024.29	1741.35	904.409	1428.11	603.279	771.153	1264.27	932.654	1460.16	1229.21	1136.06	1457.94	1235.68	2292.54	1296.07	1364.92	1566.32	1742.8	1049.84	1225.15	1192.28	1294.25	258.839	207.445	131.518	1795.21	2744.4	760.413	1043.61	0.440273	0.455865
Momordin Ie	243.253	128.643	144.873	158.14	45.4212	81.944	48.062	63.6551	171.571	220.944	163.29	124.695	195.364	89.6916	180.164	180.378	179.228	248.408	100.968	189.717	166.628	149.139	133.229	60.3903	134.735	57.7409	90.4762	21.5571	96.613	120.415	25.6892	111.66	223.531	104.179	74.2568	130.078	52.9226	0.260756	0.0652435
N-(2R-Hydroxydocosanoyl)-2S-amino-1,3S,4R-octadecanetriol	117.015	103.676	114.815	114.953	76.2607	68.7673	74.798	76.7974	87.3253	113.113	78.2139	77.2099	76.4568	75.2115	94.6232	75.8656	94.7167	100.419	112.467	109.369	92.6113	92.7493	94.4276	90.2499	100.204	72.809	86.9959	81.2149	68.814	75.6465	85.1605	68.868	92.8226	87.1708	67.539	111.372	70.9496	0.256431	0.14657
Neoacrimarine G	168.908	137.39	99.3152	178.068	74.3037	147.386	114.999	101.445	208.535	201.457	177.682	221.043	174.574	165.758	202.781	202.836	214.403	185.504	233.095	202.017	196.963	236.468	187.213	123.278	209.946	162.233	179.804	135.869	174.405	225.445	201.831	212.098	209.494	218.568	205.237	200.817	153.019	0.190738	7.07177e-05
Neoacrimarine K	14.1247	31.5676	13.9634	55.4301	13.7771	53.9237	44.4099	52.6799	68.8872	55.5697	59.2248	58.678	37.9674	66.3894	50.7581	52.4284	58.8092	20.746	19.6194	30.0998	20.7622	9.65699	51.5298	29.1203	33.5806	45.5825	46.7653	24.026	62.6374	29.8859	29.36	27.4607	23.9658	40.3506	55.634	45.5089	52.9393	0.409315	0.00272904
Neuromedin B (1-3)	72.8958	52.7145	65.4831	55.8636	52.9177	58.6115	56.8344	54.1184	58.5205	64.024	66.8798	33.4296	58.0098	68.82	65.0728	41.588	60.0933	47.7646	50.3535	40.9572	35.9276	44.8952	66.1593	60.5103	65.3029	51.9538	73.4858	54.2171	33.9846	61.4572	53.647	48.3511	49.3416	71.6503	73.5404	76.8107	52.0432	0.0956669	0.80924
O2'-4a-cyclic-tetrahydrobiopterin	73.6621	89.5433	68.5666	71.7281	93.9853	69.8327	83.2936	72.8702	61.9273	70.4425	64.962	71.5426	71.0724	73.8066	68.3211	61.0556	75.8287	85.3416	98.7731	100.536	117.087	103.89	60.7243	81.2607	68.1051	76.8954	75.6052	89.1751	107.085	81.642	91.0812	88.5592	71.2193	71.5571	95.8274	81.8809	92.4561	0.297989	0.0064331
Olanzapine	27.0421	10.0222	8.43964	37.0675	3.88379	12.5019	9.2667	9.44371	30.5425	27.1495	26.5008	27.7201	32.9291	28.0517	29.1736	29.4502	30.1293	21.2798	27.3306	18.1763	28.1973	27.8973	31.8039	9.21862	21.3154	28.7647	24.9199	13.9943	18.13	28.1581	6.09267	20.0177	25.8402	25.9151	34.4293	30.1235	21.323	0.102693	0.00548192
Oleoside dimethyl ester	116.646	86.0925	62.1041	116.985	45.0519	45.1307	51.3773	46.5942	91.1133	98.9176	105.594	93.537	99.0024	104.955	98.8526	104.003	104.89	83.8076	106.87	117.677	99.6098	90.4968	103.995	72.0481	78.5762	93.5475	102.081	75.2405	92.9733	98.491	69.5549	87.4672	91.824	104.796	100.101	107.366	83.3856	0.103304	0.0114602
OPC6-CoA	567.625	441.759	508.715	401.7	436.599	375.298	357.6	388.936	365.695	441.281	311.229	415.232	334.128	316.134	458.475	372.18	416.871	380.806	356.07	364.804	243.866	294.528	412.917	386.014	377.859	300.429	365.507	342.012	293.881	291.778	331.228	333.649	351.053	420.273	259.645	426.06	304.167	0.235188	0.00500658
PC(14:1(9Z)/16:0)	222.819	190.822	204.903	143.372	148.811	117.572	126.89	101.612	132.412	135.917	96.3966	101.437	102.037	95.952	136.79	117.497	135.161	129.225	98.3815	103.221	89.5774	118.827	96.0302	104.759	107.257	73.9509	108.387	78.0495	74.9044	79.3149	85.2037	105.5	93.8801	95.9234	112.592	129.67	108.736	0.200981	8.13495e-05
PC(20:5(5Z,8Z,11Z,14Z,17Z)/18:3(6Z,9Z,12Z))	20.0422	23.5792	25.0012	30.1937	29.1602	21.3774	33.7771	24.5893	34.5301	28.2159	28.8577	26.4881	30.1333	24.4786	33.4237	30.9038	30.4387	26.8785	29.9258	36.4725	23.5755	16.6337	29.9153	32.6217	28.5753	38.2209	30.0053	40.758	42.3897	27.7919	16.1847	26.3942	28.3705	29.282	25.6942	25.4559	26.8551	0.085224	0.542749
PC(o-14:0/16:0)	48.6112	82.7489	77.6744	91.8482	162.333	140.713	135.966	141.621	81.4795	67.9873	68.7193	93.7695	60.2106	92.7599	76.1164	79.3431	71.6643	51.8276	79.2505	42.4575	90.4238	79.8894	57.8688	92.0198	65.9557	119.869	80.8983	130.951	48.2057	37.1941	152.684	130.652	73.0199	81.7098	104.648	61.2782	108.333	0.190383	0.0818908
PC(P-18:1(11Z)/14:1(9Z))	174.415	142.859	158.481	141.977	118.222	120.661	94.255	102.199	122.661	136.369	112.007	108.037	112.006	111.201	118.152	129.809	135.923	137.154	176.526	167.305	145.633	129.132	143.318	132.916	142.993	125.386	146.38	154.005	144.255	141.415	164.701	138.787	161.455	153.156	116.227	155.336	112.422	0.418258	0.025601
PE(15:0/P-18:0)	61.0612	115.641	97.6519	92.3202	150.034	128.313	149.779	125.83	86.5906	79.0682	67.3504	85.8276	60.9431	104.758	90.4876	77.9206	85.0302	88.7606	69.2661	35.4162	62.4806	87.7438	74.3269	117.819	79.3871	98.8787	107.44	142.622	58.4639	67.214	159.983	121.659	68.4066	86.5882	87.0881	80.3803	134.655	0.201402	0.0437982
PE(16:0/15:0)	484.778	305.682	340.357	268.757	128.932	132.117	111.838	127.664	239.459	341.852	181.052	196.096	223.924	141.061	299.552	194.266	282.357	295.306	147.643	200.844	176.99	224.098	169.056	134.518	171.472	84.3077	129.519	77.444	68.1741	96.4604	94.0743	179.616	265.172	133.93	172.155	208.824	133.688	0.294374	0.0510513
PE(18:0/15:0)	763.925	592.753	706.491	643.676	504.624	528.642	489.47	486.764	552.261	592.677	514.639	533.289	547.341	471.272	605.318	578.39	593.909	694.812	564.97	620.097	556.64	501.52	587.309	542.87	560.272	483.529	548.036	500.966	472.366	479.66	557.605	571.052	602.095	554.321	522.021	650.959	526.151	0.392988	0.54485
PE(18:3(9Z,12Z,15Z)/15:0)	452.372	258.748	297.794	263.402	127.134	141.87	124.628	139.591	241.515	337.811	217.56	213.275	237.069	144.787	291.118	207.707	265.178	342.64	187.006	220.619	187.607	233.248	213.063	133.013	187.889	111.829	156.739	130.274	109.492	129.583	97.0172	179.209	253.007	156.987	175.861	224.277	147.387	0.271364	0.110723
PE(18:3(9Z,12Z,15Z)/P-16:0)	1098.63	695.598	712.446	661.8	400.328	391.315	344.976	344.161	575.418	789.512	538.815	502.514	605.636	381.288	694.204	560.653	665.055	860.257	522.77	781.718	593.922	590.957	570.048	412.905	543.648	338.783	437.617	294.984	439.082	440.864	314.921	483.902	675.675	464.162	438.113	645.076	345.641	0.583137	0.287425
PE(20:3(5Z,8Z,11Z)/22:0)	10.134	8.2687	7.07473	9.92131	2.36408	9.29427	6.68862	8.01171	8.99716	12.0364	10.9497	10.8369	14.7326	7.87426	14.8439	15.3553	13.0648	16.8096	12.5935	13.1899	9.37645	9.25829	13.2267	6.82622	10.7917	7.86429	8.14751	9.73002	13.2509	9.70428	6.77567	9.68002	15.7736	12.9561	8.04895	11.8504	4.93912	0.0408789	0.0328532
PE(20:4(5Z,8Z,11Z,14Z)/14:0)	200.397	130.123	158.551	131.572	86.4002	87.1559	104.915	86.6699	133.963	182.013	108.604	110.956	106.361	80.9981	141.557	114.375	133.921	139.465	95.5161	107.416	101.239	113.43	114.58	90.9445	111.678	59.5259	81.2639	61.1968	55.7774	65.7882	68.0567	85.7236	109.348	82.8537	88.578	116.016	85.8069	0.207074	0.00742068
PE(20:5(5Z,8Z,11Z,14Z,17Z)/18:4(6Z,9Z,12Z,15Z))	152.976	196.456	221.366	186.764	194.915	178.523	183.29	162.076	184.726	152.377	157.373	167.251	142.609	153.883	170.092	155.725	166.34	134.511	199.653	144.073	160.054	129.114	166.796	200.938	177.513	144.678	206.692	178.359	154.387	147.271	162.286	172.843	108.109	185.591	156.761	175.135	164.736	0.0819896	0.110294
PE(22:0/24:1(15Z))	19.1224	11.7161	9.08563	13.3054	6.17279	7.576	7.3448	10.0125	9.87465	16.5618	15.3234	11.0005	17.8937	10.5832	17.2379	13.3084	14.0874	14.0612	12.3134	9.53214	7.97664	10.7246	13.7746	9.31345	13.0877	7.61183	10.6246	6.17744	14.5038	15.7157	7.41879	11.5452	13.2522	10.8252	9.25159	13.1762	9.36457	0.0542752	0.102047
PE(22:6(4Z,7Z,10Z,13Z,16Z,19Z)/15:0)	43.4952	44.3729	55.1919	53.2879	41.3333	39.6986	45.1595	43.5681	39.1507	47.7174	34.8646	40.5117	23.6025	36.1528	44.5137	36.6213	38.9914	18.5852	24.1353	13.8563	28.9062	11.3391	26.793	36.0206	33.8726	33.688	39.2639	31.1996	8.05726	11.4275	29.4377	29.4895	20.1467	39.6808	39.0928	45.983	39.8066	0.232536	0.000493823
PE(22:6(4Z,7Z,10Z,13Z,16Z,19Z)/20:3(8Z,11Z,14Z))	1.1651	15.6951	11.7269	30.575	14.9238	30.6636	22.6176	27.7008	38.1194	25.9312	35.1928	19.7739	24.3226	28.8197	29.2605	31.5021	23.8063	24.1366	26.817	15.0799	29.6602	19.5677	20.9619	22.5645	15.8578	31.0078	25.1211	21.9614	29.8037	30.6581	41.9014	17.0195	26.727	20.878	22.2831	15.5584	28.922	0.163002	0.0933753
PE(P-18:0/16:0)	103.877	49.3746	64.9778	48.0046	49.3626	47.646	45.62	41.0218	48.1964	52.3212	54.9664	36.7448	48.3987	43.6041	55.0354	51.7029	60.7753	64.1874	71.7492	99.7039	60.0429	60.4641	71.1915	72.2361	63.023	64.4625	72.1814	70.6922	83.8748	79.9865	77.4848	50.5141	52.617	72.0444	50.2653	80.1271	58.9983	0.326811	0.0100977
Pelargonidin 3-O-[b-D-Glucopyranosyl-(1->2)-[4-hydroxy-3-methoxy-(E)-cinnamoyl-(->6)]-b-D-glucopyranoside] 5-O-(6-O-malonyl-b-D-glucopyranoside)	938.551	520.504	593.923	527.596	295.378	299.151	301.062	325.521	503.605	681.336	413.411	482.433	480.371	269.07	624	444.382	616.369	553.355	267.992	407.93	292.009	329.615	426.659	308.128	395.471	217.302	310.03	171.403	142.45	209.383	196.653	329.461	449.245	331.492	301.621	473.134	248.783	0.51239	0.0070963
Pelargonidin 3-sophoroside	154284	145629	124672	156251	120815	154132	142416	143816	200917	199955	197262	210992	195143	202851	195277	202193	196027	203998	224055	205932	226329	230762	195018	175027	199661	183280	193679	175210	196075	212010	196383	208337	204873	196592	202577	195885	189051	6.1257	2.33753e-11
Pentaglutamyl folate	128.149	76.7749	168.497	114.58	120.026	132.067	125.171	114.576	104.384	99.4172	83.5834	88.8081	73.1824	94.1879	118.619	110.878	91.8177	66.0662	61.6569	73.6923	58.5182	47.8997	105.772	114.091	101.318	74.0289	97.4875	79.3798	97.7574	63.5907	115.718	93.6433	84.2114	97.2746	80.934	117.115	101.289	0.216778	0.00102654
Pentylbenzene	450.133	1715.53	1164.8	1050.11	1277.25	2359.01	3714.9	1258.12	538.607	775.641	487.02	868.301	512.833	231.586	389.556	633.041	1283.51	1234.77	431.154	1227.8	339.004	1178.63	1040.88	983.305	1644.68	643.123	588.873	1174.36	1109.73	746.454	1327.67	934.317	415.89	1145.92	1030.05	464.926	341.039	0.951461	0.0075775
Peonidin 3-sophoroside	87.9825	65.8733	59.0049	76.4513	46.2524	38.9962	36.9833	40.929	106.633	86.2214	113.449	68.2678	102.334	41.8886	72.5736	74.9513	66.1102	70.4216	65.2936	111.896	68.6515	65.4621	55.2825	42.6657	49.1849	51.9711	60.8251	41.7746	74.2573	71.8369	26.4721	49.8936	70.9728	51.2932	52.6168	68.1595	45.6722	0.167221	0.0253037
Perindoprilat	130.662	102.566	95.4059	114.596	117.188	95.3979	103.721	95.8028	104.071	103.952	119.322	92.437	146.187	111.561	114.254	120.085	123.574	160.674	128.563	156.67	175.245	140.063	108.528	101.631	99.029	111.155	106.716	102.823	176.726	144.55	105.121	122.837	176.797	85.721	109.433	112.644	96.904	0.305859	0.258167
Petunin	1030.25	1241.71	938.161	1219.77	635.15	976.516	721.532	760.814	959.234	963.452	897.517	970.895	832.02	934.444	833.808	886.033	998.391	923.42	976.094	907.463	1142.89	1043.77	964.842	859.534	854.963	883.056	904.547	765.589	1114.97	1091.17	918.392	877.035	919.449	890.39	1021.1	815.717	899.521	0.58349	0.974331
PG(16:1(9Z)/16:1(9Z))	26.2886	19.2217	25.9783	34.6206	19.5912	22.0221	17.5039	15.2301	13.8971	29.4664	21.8507	21.9321	25.2554	15.4236	26.098	19.2506	23.141	41.9361	23.0133	35.0986	22.0042	22.2176	22.1345	26.2532	21.126	15.6438	28.2502	11.7087	13.5352	15.9762	22.3883	18.8951	37.9185	20.8553	15.2698	20.6973	23.3545	0.148847	0.303887
Phenylalanyl-Serine	54.8124	63.0193	58.1524	70.1095	28.8799	35.8072	39.5774	30.9028	58.0959	75.5749	42.7855	60.6639	31.8172	84.2066	57.3084	56.1864	70.0046	34.8414	71.2374	58.9317	54.3643	65.5052	63.382	45.0532	54.1391	68.3177	67.3474	55.4893	41.7324	64.1301	55.0296	71.182	46.494	74.048	83.8344	68.2778	63.3923	0.0684	0.166169
Phosphoric acid	51.003	37.4	35.7416	45.1344	37.4148	39.3577	33.7838	38.5063	48.8632	43.7446	53.1216	48.4092	58.1342	44.7594	46.271	50.159	46.9142	70.9546	64.5533	77.2158	78.3044	69.7129	44.6093	40.9453	43.6553	48.7417	44.3825	54.0259	77.7538	62.5292	57.6356	55.8582	75.127	49.5311	46.421	41.5632	51.352	0.240375	0.00272781
PIP3(16:0/16:1(9Z))	692.854	358.022	284.735	698.683	153.994	310.129	218.946	356.088	985.465	916.944	878.165	685.548	930.818	649.822	674.503	713.409	939.46	1034.25	446.674	884.1	898.331	587.418	816.076	482.792	552.24	616.631	553.341	482.974	748.948	619.266	500.602	713.598	1044.33	649.929	400.001	424.065	461.147	0.517551	0.000372824
Protoleucomelone	21668.7	22053.4	16355.8	16501	9448.8	12028.8	8030.62	6060.44	5448	4938.28	4186.56	6323.83	3733.91	5696.29	4420.58	4174.33	5113.04	3524.91	6341.27	3124.79	4577.13	6310.88	3966.86	2443.63	4553.74	2791.41	3083.35	2226.41	2760	4392.43	3993.58	4697.46	3534.96	3532.09	4517.97	3119.16	4302.49	3.54005	2.66683e-08
PS(20:4(5Z,8Z,11Z,14Z)/14:1(9Z))	248.511	191.007	227.038	190.5	154.354	174.311	168.142	166.171	198.126	188.627	146.979	182.362	145.183	145.448	195.992	177.082	211.015	199.337	117.684	158.191	127.971	133.028	175.791	165.743	135.65	131.21	165.194	146.68	124.741	127.483	151.814	186.908	167.883	176.237	161.158	180.044	138.327	0.184734	0.0117283
PS(22:6(4Z,7Z,10Z,13Z,16Z,19Z)/20:4(5Z,8Z,11Z,14Z))	33.7612	22.5562	12.4583	28.1578	15.7025	26.1057	24.0823	24.8736	26.2753	26.1333	26.0803	22.1523	25.1622	21.2783	20.7733	24.1099	30.7411	38.8147	36.8871	28.6465	27.8223	22.4439	23.0174	19.6409	24.4446	30.2142	19.493	31.4992	33.4843	17.0516	21.2251	19.6119	25.7398	6.61168	10.7175	25.6763	24.8232	0.10303	0.324267
Quercetin 3-lathyroside	160437	150586	123989	161880	114118	155283	138712	142065	208818	206220	204810	219203	202037	205776	204759	209310	203803	210208	227774	211774	233154	239702	201209	174454	206169	184932	199045	171644	200329	221644	196838	214734	211147	203716	206841	202453	190653	6.29474	2.51049e-10
Rheinoside A	1164.3	966.179	731.002	1145.71	576.156	954.627	742.539	778.21	1505.39	1549.07	1580.3	1607.83	1522.12	1343.87	1475.3	1589.49	1560.14	1661.45	1687.46	1669.29	1826.54	1842.75	1518.68	1067.14	1479.64	1180.7	1389.95	1084.95	1501.31	1743.98	1337.67	1607.95	1621	1470.87	1500.99	1498.28	1250.63	0.644071	8.94101e-08
Sanguiin H8	231.038	248.71	201.885	193.503	277.59	269.203	323.888	278.296	208.764	212.43	200.659	200.872	220.261	217.051	195.64	184.985	187.265	218.49	227.173	145.085	179.667	206.881	182.568	212.024	200.957	251.577	216.179	286.13	204.262	188.702	259.235	204.668	127.737	210.561	193.211	211.416	242.244	0.173194	0.0165025
Sclareol	895.005	2210.29	1664.65	1988.26	1295.78	2932.66	2752.09	1699.02	1446.33	2575.17	1266.76	2127.03	1135.01	882.154	1447.88	1353.46	2499.12	2553.3	1612.39	3547.46	1463.95	3212.34	1627.66	1882.88	2427.26	2115.18	1257.1	2228.07	2148.31	2152.33	725.9	508.729	336.371	2558.06	3613.46	1167.44	1225.66	1.02972	0.433835
Scutigeral	1267.46	174.062	695.239	846.178	1441.55	1657.45	978.504	762.353	59.7349	636.903	510.472	598.688	516.932	1133.21	735.192	483.573	61.0378	420.139	740.292	712.387	551.268	765.514	998.22	1163.45	948.593	633.499	690.997	769.455	619.19	782.023	693.179	421.724	84.3071	478.013	3106.73	429.894	635.566	0.415386	0.375253
Secaloside A	152.884	123.551	104.52	117.703	116.53	123.497	123.083	112.479	104.908	102.584	99.7315	108.058	86.7585	87.6478	101.349	114.486	122.297	65.6541	97.7474	48.051	50.3554	87.3179	107.093	146.892	122.951	112.977	109.644	81.5869	69.0828	78.4968	74.2807	112.519	62.5231	108.27	101.364	117.438	100.296	0.173457	0.0241027
Selenocysteine	61.0689	42.2406	52.6422	51.6965	33.963	37.4488	37.2196	46.6644	53.7714	55.5563	52.1242	47.6831	48.1151	47.3417	61.1503	52.1531	48.7088	60.3216	54.121	55.13	46.9673	49.5979	60.1745	49.2538	47.0571	43.1504	50.691	38.528	45.5397	40.0113	29.5161	47.3875	47.9564	47.6891	52.0383	56.0004	40.7914	0.0844285	0.0436134
SM(d18:0/14:1(9Z)(OH))	16.1592	12.1262	4.97263	18.2231	25.6784	15.9173	15.6784	23.8198	18.7096	22.5949	8.44811	16.7117	11.2896	16.9223	14.6476	15.2168	14.5168	17.3	6.17086	28.9213	2.35311	7.73221	8.77905	15.692	18.4007	25.3884	25.1651	18.8978	16.8969	12.1249	19.0713	19.5469	22.7236	18.0015	11.3336	16.4243	24.0514	0.042482	0.815731
Spirolide A	1022.13	612.485	663.939	576.593	346.321	355.881	316.284	318.98	569.16	730.059	506.101	492.383	577.869	349.937	668.995	534.308	653.119	771.736	451.539	610.949	478.049	514.42	505.686	352.085	476.353	306.649	425.064	303.634	347.236	362.353	298.338	456.225	576.171	406.644	404.566	583.841	316.143	0.397965	0.154448
Sucrose acetate isobutyrate	150.685	110.772	133.531	174.936	136.113	133.6	110.396	110.47	181.464	166.819	183.632	151.781	166.291	126.276	170.331	150.806	156.447	160.198	158.161	214.646	133.956	150.391	191.259	160.853	170.43	124.579	133.636	125.685	194.466	155.819	171.357	139.274	170.612	160.913	97.0829	168.044	127.959	0.105804	0.0828404
Sulfurous acid	30.2498	33.2894	26.6571	33.001	26.0359	24.1267	24.5223	24.8646	28.4819	29.9985	23.2412	26.3752	29.6099	31.6838	27.1383	28.0219	29.3731	41.4662	45.5657	44.414	42.0949	48.0271	28.68	33.7381	33.0558	29.7861	34.9429	36.7973	36.0603	32.642	39.0424	38.314	36.034	31.5591	32.4494	35.4353	37.7674	0.259551	9.68389e-06
Tacrolimus	590.669	642.369	742.854	633.294	710.827	696.031	621.825	623.216	543.173	517.147	531.932	579.279	501.421	522.262	553.342	559.676	563.69	529.421	640.414	557.302	536.076	558.132	554.376	644.519	554.372	607.111	623.758	627.706	554.647	513.187	657.837	710.774	540.284	630.908	568.668	618.24	607.956	0.350623	0.00017094
Tetrahydrofolyl-[Glu](2)	1738.15	1776.06	1479.89	1782.38	1431.71	1828.16	1722.18	1680.93	2022.94	2204.77	1965.75	2161.65	1781.61	1945.58	2031.37	1961.24	2017.09	1818.17	2165.55	1868.5	1996.73	2190.07	1904.68	1834.55	2109.75	2043.33	2088.23	1994.56	2022.59	2203.14	2153.41	2136.3	1923.43	2196.59	2121.07	2056.73	1963.61	0.485507	9.15727e-07
Thiophene	64.3395	63.2562	70.9791	57.7921	66.0033	62.9581	61.037	54.7373	58.5928	60.1405	57.6387	65.2696	62.5092	75.1035	62.826	65.2817	67.1423	98.5678	104.167	91.3007	99.6769	115.852	60.0066	70.5209	63.9531	65.9094	65.3127	86.2728	67.1818	77.3612	104.952	93.6259	95.7693	72.3459	77.9878	70.5807	95.1055	0.319602	0.000543791
Tridodecylamine	474.256	182.931	196.013	195.551	72.3625	107.338	91.5373	99.5121	198.306	316.521	164.234	150.246	179.48	80.9978	241.645	176.585	218.894	251.197	105.841	212.74	109.626	116.274	187.013	103.526	169.984	86.049	94.939	78.853	97.0627	104.107	97.3308	130.726	180.065	109.067	89.4377	215.015	91.8189	0.234701	0.19306
Tuftsin	96.5086	57.1045	65.1948	70.0908	51.2671	53.3944	63.7586	45.6708	55.4229	76.4701	76.2109	46.3411	54.5271	77.0366	60.7217	44.4052	62.3595	60.8587	34.7162	46.7017	13.8775	34.3528	57.9961	64.3985	57.768	50.5963	64.8345	48.3445	29.0108	57.345	38.9607	50.4907	51.7389	64.8121	72.687	82.671	44.0794	0.170256	0.177224
Valyl-Tyrosine	40.0693	39.6115	36.9302	60.0101	28.5159	33.5841	30.0777	37.3669	48.3279	39.4464	42.6296	60.8843	35.7455	52.6047	45.5398	44.5666	51.3747	62.9301	44.5847	48.616	64.9068	54.3915	60.7263	44.1713	53.0693	50.8405	59.2585	54.9741	50.6579	46.4503	64.6062	55.0567	42.5306	67.2519	78.8002	44.2595	74.2246	0.135318	0.000777254
Viniferal	144.641	61.5226	58.6271	150.435	50.6617	79.0324	52.2472	61.9866	174.345	180.229	240.151	121.104	195.895	109.665	137.081	167.799	151.961	262.652	69.3553	205.262	291.29	105.628	146.248	78.7491	74.4372	89.2643	81.3665	51.8577	320.258	183.93	56.4414	77.3473	202.756	85.6102	95.1474	88.7253	62.6301	0.181881	0.112254
Model	(PLS-DA)
Scaling	Pareto
Transform	None
Components	3
Variance explained - R2Y(Cum)	0.46
Variance predicted - Q2(Cum)	0.35

## Sheet: Serum
Description	CK1	CK2	CK3	CK4	CK5	CK7	CK8	CK9	CK10	L1	L2	L5	L6	L7	L8	L9	L10	L11	L12	M1	M2	M3	M4	M5	M8	M9	M10	M11	M12	H1	H2	H3	H4	H5	H11	H12	VIP	p value
(-)-3-Cyanomethyl-3-hydroxy-1H-indol-2(3H)-one	2161.89	2339.44	2621.48	3044.2	3513.85	2498.55	1499.44	2125.72	2242.16	3079.77	4118.2	1504.46	1848.46	1800.21	1404.94	2078.47	1694.38	2682.33	1799.78	1574.08	1738.58	1843.17	1796.47	1955.84	3032.06	3328.38	3468.08	3440.93	1743.68	2221.03	2009.44	2027.94	2289.15	2155.94	3569.71	3470.84	0.0167995	0.812144
(-)-alpha-Curcumene	26957.3	19215.9	18107.3	21027.4	23292.1	30657.2	18813.5	21484.6	28324.7	11560.9	19544.6	13896.6	11343.5	13162.2	12244.3	10294.1	11374.8	14217.4	11064.2	10179.6	8737.18	3393.51	5564.67	1702.03	6432.27	11142	9061.91	7999.44	5460.38	7184.46	8588.82	6148.18	7701.88	3909.74	31772.1	26536.1	0.113287	1.24954e-05
(-)-Epicatechin 7-O-glucuronide	33429	23204.2	34676.3	28583.9	28369.1	24687.7	19790.8	27536.7	15247.9	29779.1	20862.8	30185.7	36798.3	37382.7	29708.7	26308.9	24422	23641.4	20145	25237	33169.8	32843.3	28250.6	29519.6	34501.8	23774.3	34563.7	46657.6	38515.3	21181.2	25418	23680.4	28804.2	32592.3	22997.8	35506.7	0.069986	0.115781
(-)-Epigallocatechin sulfate	11065.3	54128.5	19276.1	20035.7	16612.8	29070.2	33760.3	66810.4	31652.2	17290.7	14799.8	24935.2	22552.4	25389.6	16877.4	20006.7	4151.13	14082.8	16642	8176.61	21509.1	13928.1	24449.9	25914	19754.2	15484	11014.2	14181.2	26485.4	23445.5	29880.5	23439.9	14666.1	6312.96	17350.9	27057.3	0.081688	0.0355355
(-)-Nopol	66148.8	25016.5	90216.1	21591.8	31519.8	77743.3	60139.1	87670.3	68181.4	42599.3	92005	1586.63	27451.2	64672.9	27608.5	35318.5	37480.6	31032.6	73684	13186	35830.9	29747.4	63595.4	54082.4	26275	43750.5	90488.8	43219.8	62455	45132.1	59535.8	49552.4	45257.9	41561.2	60109.5	58108.9	0.0727362	0.497125
(-)-trans-3,4-Dihydro-4,8-dihydroxy-3-methyl-1H-2-benzopyran-1-one	102595	152339	153683	254171	270187	67818.3	58518.3	90561.9	73984.2	212519	247167	63702.6	82608.4	64162.5	133649	55583.1	80622.3	104856	87832.6	110469	128613	141755	142127	78187.2	149377	154236	166792	132955	42114.9	143664	49956.5	66808.4	39568.7	94007.3	198314	181591	0.0965668	0.829592
(-)-Valeranone	15721.9	9000.09	17419.9	10750.2	8575.08	17398.6	13359.9	16378.4	16630.4	18676.2	13048.5	8607.33	10611.1	18443	12771.5	17629.3	14923.2	9710.57	13772.1	12593.6	18527	8730.79	11069.5	17365.6	13582.5	11421.8	17189.7	8468.83	18944.2	9756.88	21851.6	14476.2	14630.5	10727.9	12866.5	12710	0.00186014	0.999879
(+)-15,16-Dihydroxyoctadecanoic acid	409201	319653	364058	392297	428502	472167	406649	367602	578420	238953	263778	271641	264630	249504	314972	283544	283353	332555	202282	364443	454019	377851	293792	260997	265407	224528	250491	214977	223658	226999	201130	240578	227214	255743	434633	310179	0.303647	0.000181215
(+)-cis-Linalool 3,7-oxide	38553.9	53663.7	41837.8	34109	63226	47455.3	50182.2	61287.5	37427.4	22920.3	42463.7	29022.9	29300.2	46666.9	33367.4	32732.7	29981.6	44346.9	47516.1	40221.5	34693.2	30927.6	31768	33496.6	40964.3	36346.7	41965.8	31409.4	47309.9	63008.7	37770.3	46576.1	39538.2	61433.8	47894.2	33511.7	0.0761764	0.0106218
(+)-Isoxanthochymol	55416.1	33414.6	44650.6	65659.8	46993	52209.8	69886.2	35517.4	65497	53972.2	67010.5	51685.4	63055.8	37103.2	110032	42070.3	35914.4	105176	38922.4	55470.4	7473.5	40436.6	33131.3	21559.9	37619.3	57093.5	30719.7	25661.8	79801	60493.8	39755.9	70263.2	32398.1	30666.4	61565.7	56153.2	0.165265	0.149355
(+)-Neoisomenthol	145844	128869	141600	128121	126154	122516	112529	134381	108070	134542	145216	132859	124299	139954	140942	147763	135677	160484	136988	164494	114249	127695	141414	126185	120015	144723	140060	135261	132432	136359	132759	132812	133164	148816	126994	123582	0.0875221	0.16689
(+)-Setoclavine	2313.53	3437.79	2797.65	5858.32	9865.32	177020	126651	112431	147454	134336	109012	161305	109328	140998	118482	129629	142507	133739	170268	120468	139965	122931	116966	90060.4	148834	132472	321091	103611	126109	121524	174569	102022	114991	134981	191858	205446	0.217638	0.00989264
(+/-)-2,4,8-Trimethyl-7-nonen-2-ol	14956.3	17220.1	8581.93	8834.4	10396.6	6005.95	10551.7	14823.9	8312.51	9298.83	7891.39	14200.3	8202.07	18359.5	7866.83	9315.85	12523.7	10230.2	3889.02	4961.02	8105.18	9749.35	7870.78	9036.37	5987.68	9106.87	49912	11168.3	9404.72	7801.2	5601.03	9442.63	13421.1	5388.54	7097.12	7396.11	0.0221177	0.687654
(+/-)-trans- and cis-4,8-Dimethyl-3,7-nonadien-2-ol	37047.1	29342.9	43669.5	27784.5	26181.1	20102.8	19405	16599.3	18856.7	44647.4	24236.3	13175.9	14917.6	15593.2	16968.7	20019.2	15095.8	15483.6	16441.9	17928.1	22497.8	20550.7	24338.4	19482.1	21046.1	24744.6	24868.5	19472.1	17452.9	13159.8	17873.6	12106.1	13133	17513.9	29563.7	40268.5	0.0528879	0.296493
(1(10)E,4a,5E)-1(10),5-Germacradiene-12-acetoxy-4,11-diol	95958.7	56038.5	97305.4	73815.5	98735.5	112740	284794	269603	125311	122860	94900.2	58737.2	50868	113944	80991.7	132122	147220	56518.3	71553.4	97780.1	104330	39846.1	58090.6	91234.5	98057.8	74267.7	39232.3	68075.2	109659	76641.9	309620	134750	57481.3	229466	94646.8	107776	0.121134	0.0919989
(10betaH,11xi)-11-Hydroxy-13-nor-6-eremophilen-8-one	852.785	8475.34	1872.7	1353.96	2925.59	3429.74	2930.51	4221.55	5211.48	1836.42	1359.74	2624.56	1612.1	823.333	1386.77	1718.37	2589.24	867.646	2776.92	1635.47	1494.41	1451.27	1057.66	887.834	4205.73	1746.74	1534.93	939.594	695.66	4512.68	611.816	1226.2	1322.45	1884.14	1112.82	2632.7	0.0307765	0.030221
(10Z,14E,16E)-10,14,16-Octadecatrien-12-ynoic acid	76183.4	42658.9	46729.5	56569.9	44832.4	80313.7	75591.6	85549.7	93278.1	35119.7	27241.2	38087.3	25938.5	28063.8	29692.9	26840	26733	27010	19464	24901	41493.5	21806.9	19357	21023.8	33067.6	24658.5	30164.6	35168	33850.7	17848.2	19548	24418.4	29915.9	18628.7	47585.1	64718	0.177248	4.4681e-07
(13R,14R)-7-Labdene-13,14,15-triol	1028.23	12258.6	1105.29	9210.38	17741.6	23847.7	8400.48	16541.4	23419	5554.03	10971.4	8140.4	10816.6	14266.9	25245.7	5755	17779.9	20108.7	14844.1	14551.6	14292.6	9514.71	15084.7	4224.42	2057.05	11695.2	3600.12	2977.75	10024.6	21139.7	19706.4	12178.3	5911.38	19716.5	4078.74	26322.7	0.0471759	0.263497
(14alpha,17beta,20S,22R)-14,20-Epoxy-17-hydroxy-1-oxowitha-3,5,24-trienolide	8871.56	127457	19158	177779	82585.2	182717	183537	147881	187755	121330	155147	122814	126353	330714	114097	205890	149619	66717.5	107566	191857	140771	152448	16778	282293	140796	194423	66252.3	126117	182310	223622	225005	171455	212025	161109	106685	79991.7	0.0724254	0.65019
(17alpha,23S)-17,23-Epoxy-29-hydroxy-27-norlanosta-1,8-diene-3,15,24-trione	105505	53243.6	80856.6	80542.6	52169.8	78905.7	81639	60131.4	108775	74067.6	53942.7	119695	118637	71350.3	92417.4	67304.7	121151	125010	82067.4	82447	86332	122500	107136	99290.3	104386	72622.5	70538.3	44743.3	97053.4	89012.7	100210	75442.3	62664.6	107039	94062.1	77685	0.0871985	0.540104
(1alpha,4alpha,5beta,6alpha,11betaH)-1,4-Epoxy-5-hydroxy-10(14)-germacren-12,6-olide	4625.77	8391.92	5832.9	6185.69	6573.98	6646.03	7589.98	10366.3	8635.63	7956.7	7167.02	5021.51	5672.13	6636.39	6547.74	6113.64	6564.79	4916.42	7466.56	9484.13	8110.6	6762.08	8300.96	7366.35	5391.86	5957.71	5979.04	5463.96	7250.4	6668.25	6756.38	6126.83	6059.42	7000.67	6624.57	7189.5	0.0196179	0.518092
(1beta,2beta,5beta)-p-Menth-3-ene-1,2,5-triol	81755.2	124288	95023	121610	104148	118511	98757.1	123177	107998	115047	105650	95243.9	93830.3	113538	109646	109581	109434	97396.3	90536.4	110466	109500	106191	104778	109835	87733.6	92977.8	92988.9	107649	93696.7	124657	94300.5	117309	109346	97115.4	88646.3	109949	0.038291	0.62151
(1'R)-Nepetalic acid	7521.97	4970.22	16979.3	4223.47	4283.08	20706.5	35813.5	45397.5	22425.6	20647.5	6384.96	13853.2	26037	43976	23130.5	32422.6	12770.4	33415.7	41226.3	22875.3	48235.6	12923.5	38477.8	58530.8	13493.6	15821.3	11600.2	9267.59	65496.7	8675.01	51627.2	25469.9	60436.2	26570.3	7851.68	9858.99	0.0534921	0.535195
(1R*,2R*,4R*,8S*)-p-Menthane-1,2,8,9-tetrol 9-glucoside	264429	296699	320553	427506	332274	523887	461184	462157	500192	275582	273914	926691	655896	523600	352246	430174	391930	278737	379348	315752	409807	587637	268944	372551	374712	338197	452994	362012	531736	385918	457301	387679	522085	566307	306097	358987	0.193346	0.834456
(1R,2R,3S,1'R)-Nepetalinic acid	502786	1.18163e+06	639878	927195	1.14602e+06	1.33855e+06	1.10118e+06	1.96364e+06	1.17841e+06	819477	1.15042e+06	549750	706880	790362	780298	650047	838280	682215	679689	635728	684717	497433	683151	520832	768589	839037	686308	875884	411873	757105	800756	732130	389038	694341	822149	946736	0.515442	0.00300468
(1R,2R,4R)-1,8-Epoxy-p-menthane-2,4-diol	25886.9	26912.7	24065.6	22827.8	21703.6	16418.5	30222.7	35243.7	21063.5	20861.3	21538	21473.5	19479	26430.3	28358.8	20488.8	24428.8	22391.6	421404	22316.4	31508.8	21526.7	23565	22833.6	19519	21899.9	23276.1	20620.2	19396.6	23284.2	21462.3	20229	29413.8	20266.7	20711.5	21081.9	0.1942	0.485572
(1R,2S,3S,4R)-p-Menthane-2,3-diol	87482.6	65274.2	84295.5	85835	62827.8	68432.6	65650.9	72829.3	89066.6	75888.1	48565.2	95999.2	69414.9	73821	81842.3	60750	64497.1	70691.9	46863.6	74298.4	98200.5	103747	71680.7	57989.6	80902.2	63785.2	64293.6	62087.3	72044	57840.9	51441.6	55473.6	57315.2	74280.3	72924	86321.5	0.0401239	0.350547
(1R,3R,4R,5S,6S,8x)-1-Acetoxy-8-angeloyloxy-3,4-epoxy-5-hydroxy-7(14),10-bisaboladien-2-one	327407	468236	340398	547601	413331	486948	359703	450442	575640	455506	415388	661035	882487	475827	649635	434503	406356	417667	359369	471129	422774	661379	282665	393028	536182	523204	374909	325533	413561	442023	451917	322279	450057	422667	517096	389656	0.304466	0.361588
(1S,2S,4R,8S)-p-Menthane-1,2,8,9-tetrol 2-glucoside	182564	302392	198265	218589	156638	236934	121721	205990	210463	398543	325971	295218	479354	228403	429606	301865	236939	252653	175984	197509	167708	362643	166397	220983	306259	334518	246693	187065	189212	244481	277233	117162	177257	264591	444393	177228	0.312864	0.0483496
(1'x,2S)-2-(1,2-Dihydroxy-1-methylethyl)-2,3-dihydro-7H-furo[3,2-g][1]benzopyran-7-one 2'-glucoside	12033.6	8436.69	40007.5	11556.4	11289	3764.79	9051.78	7619.48	3741.69	1357.32	44401.7	2673.16	2367.38	6889.46	11372.8	567.116	3738.86	12765.4	1269.8	9766.79	3863.36	8934.9	7809.19	1896.59	14759.9	4375.84	19564.1	7810.7	4811.5	16286.3	1540.34	12530.4	5628.23	15549.2	32366.4	2382.49	0.0271685	0.790178
(1x,2x)-Guaiacylglycerol 3-glucoside	643282	1.00058e+06	649861	748683	816695	595082	727468	1.19258e+06	730381	591478	944896	355737	418158	410197	401883	510273	358245	428641	467136	486851	519090	525848	440547	438101	676950	630405	554209	478596	412892	557757	446061	480975	480835	510079	929249	895090	0.453006	0.00195448
(1xi,3S)-1,2,3,4-Tetrahydro-1-methyl-beta-carboline-1,3-dicarboxylic acid	22940.2	6877.4	65376.1	44733.4	68717.6	2282.46	24822.9	13037	21690.2	48344.9	114056	21109.3	16029.1	37020.5	15355	39033.2	8171.88	15589.7	22731.7	19272.3	55158.1	9261.58	9175.24	13416.5	21590.5	30688.6	28979.8	29909.2	18863	23714.7	25818.7	24493.6	43662.9	16463.5	44772.6	28117.5	0.0434515	0.784683
(1xi,3xi)-1,2,3,4-Tetrahydro-1-methyl-beta-carboline-3-carboxylic acid	217026	470217	153577	802880	371056	333790	165371	225686	632839	329812	107891	844851	635197	264558	550878	244902	367188	199149	159882	145045	254542	470240	208151	216179	528971	610129	388219	408219	413076	395447	178476	377128	158305	220260	290438	644730	0.0503074	0.957037
(23S)-23,25-dihdroxy-24-oxovitamine D3 23-(beta-glucuronide)	3976.88	3283.95	1814.12	3144.59	1977.93	7018.3	2191.95	2493.16	9992.62	3651.95	3812.71	7229.57	4689.82	3145.79	6748.72	5675.81	3879.98	5666.78	4833.26	2723.1	2042.81	2260.77	6392.45	5779.72	2859.88	3015.3	3322.63	4788.48	12478.8	6591.57	10745.5	7489.33	5228.42	2484.89	3274.2	4568.19	0.0144142	0.585396
(23S,24S)-17,23-Epoxy-24,29-dihydroxy-27-norlanost-8-ene-3,15-dione	13560.9	5918.52	10117.4	118895	4724.17	767396	589942	903052	1.27169e+06	185058	63840.6	509783	1.19309e+06	1.0234e+06	1.38873e+06	657995	657842	1.04734e+06	1.54707e+06	971454	968191	1.4512e+06	1.58299e+06	1.39721e+06	15820.5	10202.7	8929.42	12498.8	1.33407e+06	591942	949444	1.49822e+06	420145	570954	5817.71	16213.7	0.439555	0.364383
(24E)-3alpha,15alpha-Diacetoxy-23-oxo-7,9(11),24-lanostatrien-26-oic acid	648215	323329	345765	293553	118234	267557	201628	84887.6	533387	663509	499718	1.1766e+06	1.32198e+06	1.18145e+06	510049	976730	685612	1.05666e+06	538009	477932	778491	1.16441e+06	1.04148e+06	1.51634e+06	877111	804075	650263	754739	1.36911e+06	904911	1.62686e+06	987003	1.20624e+06	1.3036e+06	556351	846977	0.654611	5.10715e-05
(2alpha,3alpha,5alpha,22R,23R)-2,3,22,23-Tetrahydroxy-25-methylergost-24(28)en-6-one	48840.4	29173.1	39643.2	53021.8	67690.7	23513.6	8581.22	12899.8	69713.1	63945.1	32292.9	37875	34827.9	32063.1	17405.4	44351	25484.5	17343.5	46043.5	14500.9	41602.8	36714.9	39610.7	60311	68205.5	66687.5	97859.2	76170.9	45171.9	25876.1	20307.1	29630.8	24263.8	6260.66	77286.7	80597.8	0.157358	0.229131
(2E,4E)-2,4-Dodecadienal	12752.3	5762.28	8055.13	7972.01	8724.89	3655.04	1943.31	4232.25	3619.27	2432.63	1075.34	9944.05	3928.09	3350.59	4375.35	8667.95	21015.4	13897.1	57931.6	1869.5	11017.6	3442.51	4751.19	46863.7	1614.22	2616.55	16792.4	3707.15	6765.46	2232.55	3737	2487.37	11771.9	9898.97	6492.29	7741.58	0.0529705	0.613147
(2E,4E)-2,4-Octadien-1-ol	35292.6	30591.8	32307	35840.7	37995.3	27209.3	31840.2	29714.8	26613.6	30072.1	24222.7	37702	34925.4	35579	29290.6	32896.4	33663.8	27979.8	25076.7	27558	32249	35399	29119.3	30548.6	36842.3	28884.1	31957	29866.4	31429.9	31990.6	31083.2	34581	24601.1	30932.1	32366.3	36762.4	0.00892889	0.969824
(2'E,4'Z,7'Z,8E)-Colnelenic acid	53636.8	37471.3	62560.1	45330.6	48881.4	38876.9	47017.5	54727.1	45718.3	56386.3	49214.9	45102	51997.2	53751.3	64047	59240.4	59631.7	65396.6	50108.7	66526.8	44097.6	50452	71900.3	46358.7	48273	44110.3	47574.9	59492.5	49111.2	55237.1	49773.3	48162.7	53840.7	41044.3	44826.6	42039.6	0.0649988	0.132258
(2R)-1-O-beta-D-Galactopyranosylglycerol	65927.8	75476.7	90684.4	73693.9	77943	84856.8	90360.7	121090	130302	84000.4	103852	109440	88572.2	70717	88891.3	74330.2	122141	109982	105902	83615.7	98647	100388	153936	114091	72597.2	81717.7	60966.1	138843	96474.3	81192.8	85027.1	109108	38197.4	80391.8	86415.1	95275.6	0.0315298	0.433185
(2R)-2-Hydroxy-3-(phosphonatooxy)propanoate	10447.6	11522.2	11748.3	10061.4	13002.3	10735.1	10363.2	10921	9836.18	11277.9	12743.1	11477.8	14174.7	11309.5	12036.3	12772.2	10985.2	12241.5	11652.1	14391.5	10586.9	10821.7	12445.5	10920.4	15766	13348.9	11492.5	11478.4	11667.4	11745.6	11392.2	12185.2	11997.7	11112.6	13756.2	9355.66	0.0228933	0.14307
(2R,3R)-2,3-Butanediol	22528.8	30609.1	37125	18329.7	38514.2	17057.5	29606.1	27314.7	15811	31635.3	19921.5	32594.5	40859.6	21126.7	19848.3	31710.9	41777.3	47412.4	33041.9	22843.2	30214.5	32563.9	42305.6	17536.8	46156.9	37847.9	20716.1	34273.3	33226	28652.8	18790.6	34442.1	30793.8	33213.9	26153.8	28723.7	0.0383049	0.434715
(2R,3R,4R)-2-Amino-4-hydroxy-3-methylpentanoic acid	365082	522696	461562	439550	527477	424731	510476	635637	503190	571715	505047	670029	599231	626387	496886	652248	495446	682996	504953	539986	581669	473362	691689	674825	664693	687650	567225	748309	934815	577179	702353	899887	865671	682783	552103	568704	0.400399	0.00225206
(2RS,5RS)-(E)-2-(2-Phenylethenyl)-1,3-dioxan-5-ol	36015.5	18344.7	85521.8	86818.8	67848.3	19394.6	40063	24926.2	28819	107377	72034.6	97390.6	104080	65952.6	124049	78772	122613	176774	67917.1	103072	122972	76637.1	63835.2	80122.3	57614.1	76286.3	108814	135358	93152.1	56327.7	73544.3	66838	171968	28296	107780	137264	0.170587	0.00576331
(2S)-2-Butanol O-[b-D-Apiofuranosyl-(1->6)-b-D-glucopyranoside]	5777.01	4260.03	2930.15	6499.53	4658.72	5193.51	3019.75	4962.61	8033.67	10958.9	6285.36	11276.4	16757.1	6475.65	7013.8	13476.6	2093.61	5813.12	6976.23	7188.76	7813.75	9908.85	5246.81	7819.73	4776.13	6094.44	1807.72	4876.82	3402.65	5041.22	8328.24	7372.72	7595.45	1101.68	10292	12174.9	0.0538508	0.0743201
(2S)-2-Ethylhexyl acetate	2461.91	1578.35	2030.07	1502.71	1533.6	1002.18	1519.81	1449.85	1391.99	1472.56	1616.84	1461.48	1680.84	1762.86	1744.86	1517.51	1850.58	2172.07	1706.48	1900.98	1351.91	1496.37	1927.57	1479.72	1770.16	1568.02	1643.97	1662.96	1584.87	1448.38	1539.9	1687.32	1556.66	1591.23	1792.28	1585.27	0.00659983	0.845318
(2S)-Liquiritigenin	4308.82	6367.98	6367.82	5296.28	5384.3	19062.1	12348.1	17901.8	34218.8	6328.48	4612.38	6832.59	16166.7	12958.6	15231.5	14429.1	17382.9	10788.8	14197.1	17058.3	22368.3	12215.7	13440	7797.58	4060.05	6899.43	2760.21	5093.32	15806.8	10562.6	36281.4	9949.04	11011.4	18666.9	4993.12	8692.2	0.0210636	0.837497
(2S,4R)-4-(9H-Pyrido[3,4-b]indol-1-yl)-1,2,4-butanetriol	21554.1	47160.7	52596.6	41085.2	43327.2	13691.8	7290.72	4613.93	12837	56967.7	50383.6	10302.9	15324.8	12429.8	21732.8	14681.3	7584.15	15956.1	12032.4	27880.2	16998.1	32818.4	29249	17944.1	25802.9	41730.7	27468.4	20937.1	10186.6	15098.4	12228.6	7382.38	12375.9	16842.5	43986.8	65651.9	0.0563669	0.917557
(2S,4R)-p-Mentha-1(7),5-dien-2-ol	150870	145009	151085	154228	142909	110073	75193.9	103008	136208	166727	179876	182585	189910	182737	146444	151514	149687	164919	132835	160933	153102	178957	169552	152271	185735	158206	170793	156620	134100	142291	155724	123459	137345	152860	130145	152572	0.149449	0.00120478
(2S,4R)-p-Mentha-1(7),5-dien-2-ol acetate	105873	48392.5	128640	60649.3	60467.6	51219.5	52325.9	52756.6	46183.2	110046	100970	31301	38804.3	56015.3	42568.5	70070.2	42617.1	44135.5	70590.4	56093.7	66397.2	43784.1	54103.6	50730.4	56059.3	46858.8	100101	49245.8	88294.2	47409.7	66473.5	43103.4	52646.5	57615.5	108317	71939.8	0.0383299	0.931899
(2S,4R,6S)-2-[2-(4-hydroxy-3-methoxyphenyl)ethyl]tetrahydro-6-(4-hydroxy-3,5-dimethoxyphenyl)-2H-pyran-4-ol	605864	426282	414357	691972	438772	795333	558829	608515	917319	370567	394864	472767	520952	299132	646982	371299	214599	425890	275159	305681	279407	215617	188485	163255	287689	252311	227352	187152	310137	202840	309309	223776	315114	124865	902154	760635	0.521735	0.000881308
(2S,4S)-Monatin	185936	392784	217584	269728	288608	398547	382231	750892	527437	245769	387783	135874	251708	241726	200645	217566	216810	283020	243872	155530	268762	205949	253616	285094	165385	197367	232283	263095	178807	271069	211347	231016	206039	259879	278083	337236	0.295751	0.00729458
(2S,4S)-Pinnatanine	70122	109926	91635	71073.9	111485	54021.7	68404.4	85243.4	72645.1	104027	71725.9	50630.4	52547.5	43116.2	49140.2	63344.1	57039.2	72683.6	74639.4	51262.9	69594.5	48416.5	85763	48712.8	63883.1	136719	80322.7	82364.7	60080.8	47780.4	57618.7	60973.3	54876.9	66997.6	110184	83487.4	0.110561	0.358386
(2xi,4xi)-2,4-Nonadien-1-ol	122538	131795	109007	134882	122679	121415	118061	110659	122811	132152	124992	137849	125478	144872	142885	132836	165836	141166	144952	161096	133654	163575	138621	139829	150833	137678	137159	131390	128713	142452	135535	135928	94252	153802	109141	109754	0.100423	0.00589528
(3b,5b,22a,25R)-Furostane-22-methoxy-3,26-diol 3-[glucosyl-(1->2)-glucoside] 26-glucoside	17182.9	11257.6	18629.4	24190.8	25185.7	19442.7	30153.1	37643	26643.9	12530	18082.6	32498.6	20669.3	37309	19728.4	24681.9	26897.8	19030.9	18316	23934	19553.1	27465.4	19465.6	28265.8	28941.4	38931.9	27001.4	24169.2	28560.7	53934.6	26281.2	30738	26637.7	59597.1	18099.2	26188.2	0.0574647	0.0729528
(3b,6a,12b,17a,20S)-Dammar-24-ene-3,6,12,17,20-pentol 20-[glucosyl-(1->2)-[rhamnosyl-(1->6)]-glucoside] 6-xyloside	2.61616e+06	3.59854e+06	3.37019e+06	3.72198e+06	4.79185e+06	3.75254e+06	4.37613e+06	4.71422e+06	2.61449e+06	3.1129e+06	3.80142e+06	3.14823e+06	3.14192e+06	3.61858e+06	3.11937e+06	3.16609e+06	3.0001e+06	2.92383e+06	3.6842e+06	3.76744e+06	3.15551e+06	2.63278e+06	2.86346e+06	2.59311e+06	3.57848e+06	3.74784e+06	3.63863e+06	3.8908e+06	2.78524e+06	3.07247e+06	3.24818e+06	3.51929e+06	3.0048e+06	3.43256e+06	3.61567e+06	2.77364e+06	0.427883	0.17258
(3b,6b,8a,12a)-8,12-Epoxy-7(11)-eremophilene-6,8,12-trimethoxy-3-ol	14541.4	17348.5	18144.7	19334.4	18189.5	16720.9	14451.4	18011.4	21690.7	17011.4	16954	11160.7	10256.5	12338.5	14698.7	9752.29	13457.9	14561.9	13281.1	16789.7	14752.1	17336.3	16683.8	10986.6	13763.9	15191	13802.9	14627.1	10264.6	11967.6	9951.28	10229.6	10063.1	12475.9	15265.3	16079.2	0.0480815	0.000532013
(3beta,15alpha,22S,24E)-3,15,22-Trihydroxylanosta-7,9(11),24-trien-26-oic acid	5765.34	18664	37072.9	16441.7	20662.9	110137	59801.9	166814	145896	50267.7	28578.5	41689.4	36046.2	47029.4	74402.9	18603	73936.5	57881.7	35210.6	123762	110761	71841.1	71993.5	25006.1	7476.32	5152.71	4892.95	1598.55	14360	54734.6	47231.3	53192.6	9995.46	51419.7	4905.98	6334.58	0.0834988	0.487911
(3beta,17alpha,23R)-17,23-Epoxy-3,29-dihydroxy-27-norlanost-8-ene-15,24-dione	143523	48382.1	118403	331019	82488.2	479305	357846	368315	732077	554370	209304	410324	526958	543527	409801	630316	410166	697702	824039	582794	808281	479164	1.15103e+06	1.42365e+06	132874	105637	88938	84626	1.24683e+06	326434	546310	698488	270569	260891	75643.2	147233	0.297725	0.142583
(3beta,17alpha,23S)-17,23-Epoxy-3,29-dihydroxy-27-norlanost-8-en-24-one	45586.7	4123.85	19609.1	195413	25574.6	358025	110169	162282	680149	184275	125864	166496	441412	205709	138818	319518	102210	854353	444275	199075	190430	96969.6	502994	825276	56510.1	33038.4	6811.99	31694.2	694794	243803	556366	427614	51584.9	74776	9845.27	182046	0.247824	0.738585
(3beta,17alpha,23S)-17,23-Epoxy-3,29-dihydroxy-27-norlanosta-7,9(11)-diene-15,24-dione	573244	500578	696011	799797	474767	574347	546407	516179	608564	822350	903082	617770	735682	530299	712619	687940	657848	790856	866630	691640	559221	679893	981245	816352	878077	918018	841285	845681	924616	880373	778232	969964	635668	674265	690458	660997	0.410165	0.00238426
(3beta,17alpha,23S,24S)-17,23-Epoxy-3,24,29-trihydroxy-27-norlanost-8-en-15-one	161786	216540	87592.6	363499	170193	1.01852e+06	756418	619669	1.18515e+06	560138	358199	574909	605566	956899	611882	420409	638187	1.25813e+06	1.01705e+06	1.0528e+06	814253	1.05339e+06	1.39593e+06	1.02864e+06	182126	314628	261475	139526	759454	717349	777553	1.11729e+06	537293	593152	185931	346842	0.260171	0.64078
(3beta,22E,24R)-Ergosta-4,6,8(14),22-tetraen-3-ol	353382	921997	636985	1.36581e+06	1.85679e+06	826534	604333	576169	1.09197e+06	645616	572974	578540	868555	282648	1.14164e+06	185708	748839	1.15115e+06	316669	586808	929441	1.27486e+06	543736	451300	538667	628537	546237	539653	319863	637795	494676	296846	213478	1.04997e+06	813062	871484	0.310904	0.264344
(3beta,5alpha,6beta,9alpha,22E,24R)-23-Methylergosta-7,22-diene-3,5,6,9-tetrol	517865	486855	460195	592722	531293	538059	369649	443451	405086	463438	406185	511530	570741	480766	478426	468736	457291	495207	616610	420709	445655	506739	448125	529274	523968	473209	532566	501846	467608	490113	387084	407981	383997	443592	488195	483007	0.10829	0.25222
(3beta,5alpha,9alpha,22E,24R)-5,9-Epidioxy-3-hydroxyergosta-7,22-dien-6-one	54729.7	34470.9	77381.9	65939.2	28180	68764.8	66090.2	53143	87784.3	60076.9	203769	27843.5	51968	42634.5	34803.8	42033	48108.4	24953.9	35421.9	82902.1	21118	21864	72161.4	41827.5	129234	85697.3	50260.7	63658	67988	45941.2	77328.3	49811	44779.9	59449.7	39378.1	36820.1	0.028155	0.891679
(3beta,9beta)-7-Drimene-3,11,12-triol	11142.4	15661.7	15758.4	12785.2	12654.4	13421.2	13684	18453	17981.4	13159.4	11240	11373.6	13821.2	13144.2	16265.8	10183.4	16030.2	12012.3	14238.7	16323.6	18012.6	19675	14431.1	13020.4	10982.9	14569.4	10198.6	12870.6	21395.5	17174.8	14773.9	14365.1	15228.4	16638.6	10362.7	14293.6	0.0394846	0.404912
(3E,5E)-2,6-Dimethyl-1,3,5,7-octatetraene	10072.7	4461.2	8473.04	4982.14	6377.04	5471.31	4638.16	5515.51	4406.87	4863.43	5012.04	5724.31	5353.31	5088.18	4645.58	6000.24	9276.2	9608.7	5321.94	4763.89	4721.14	4589.8	8173.94	5093.37	5158.9	4597.2	5153.96	6615.15	4133.49	6196.14	6508.19	5841.55	5610.56	4349.95	3912.07	5088.93	0.0274768	0.575804
(3E,5Z)-1,3,5-Heptatriene	21085.5	23620.3	23256	23491.6	24517.3	22516.5	23417.6	27148.8	20380.8	23980.2	23359.1	23695	21116.2	28052.7	24253.5	24299.8	28494.2	25784.7	24729.3	28151.9	23698.3	24161.3	28505.4	23493.2	22646.4	24026.2	23801.1	24558.2	23305.5	24265.6	26904.3	28084.6	23128.9	23642	24669.3	21822.6	0.0212542	0.381648
(3E,5Z)-1,3,5-Tridecatriene-7,9,11-triyne	1261.8	1578.77	1421.98	1866.59	1671.83	1489.36	1690.47	1671.44	1534	1446.63	1604.42	1636.95	1628.59	1734.32	1768.69	2153.16	1171.78	1215.28	1565.52	1705.77	1719.9	1669.14	1464.61	1748.54	1494.12	1657.33	1660.41	1758.94	1604.57	1588.5	1546.06	1559.35	1466.15	1573.07	1642.05	1679.03	0.00480581	0.813262
(3E,6Z)-Nonadien-1-yl acetate	494824	369079	449184	529052	459350	468537	382713	370301	401177	431834	272630	557051	438717	404555	418160	390191	405777	419098	291405	371821	503044	602136	320800	338156	495592	348364	408980	405674	423215	355403	320400	353692	365617	371384	406982	473137	0.0719146	0.424683
(3-Methyl-2-butenyl)-benzene	79057.9	63541.3	69504.7	78290	64663.3	73870.7	57999.4	61746.1	62751.4	79735.2	72372.7	117185	98798.2	78122.7	79594.9	74513.1	74125	73066	57360.2	57723.3	70555.6	81417.4	62127.5	70340.1	88947	90953.3	85404.1	76820.9	74618.2	67814.8	69031.2	65701.6	76569.4	71817.2	79127.5	87334.9	0.0743154	0.152135
(3R,3aR,7aS)-3-Butylhexahydro-1(3H)-isobenzofuranone	40156.3	40638.7	38931.6	35788.2	40170.6	30177.3	18383.1	26594.6	35282.3	38889.5	35775.9	32209.9	24272.4	33972.4	24827.4	34219.5	24599.4	22836.3	26222.7	24694.9	30528.3	32049.8	28711	23646.1	32598.6	44673.2	41138.8	40320.3	21045.7	30074.2	24743.5	28003.6	40766.5	23618.4	33841.6	40820.5	0.0495083	0.648986
(3R,5Z)-5-Octene-1,3-diol	266755	299543	285332	318615	274232	279198	293041	365161	288883	339493	287202	283516	274318	352073	345124	343497	337943	328279	290343	384433	326996	304138	331246	325084	283747	290301	295969	349389	326548	372854	312882	356604	338126	298607	274887	312443	0.094574	0.253052
(3R,7R)-1,3,7-Octanetriol	54679.2	63013.4	57549.5	89625.2	91762.7	38664.6	77705.1	76303	85341.6	82847.5	91312.2	85251.5	79895.4	112293	128328	122967	65770.2	71146.4	82776	129269	84723.2	118978	63158.7	103556	83252.7	80180.8	109729	115360	128842	80516.9	108499	76328.1	136470	97568.6	85792.8	114347	0.140171	0.0137912
(3S,5R,6R,6'S)-6,7-Didehydro-5,6-dihydro-3,5,6'-trihydroxy-13,14,20-trinor-3'-oxo-beta,epsilon-caroten-19',11'-olide 3-acetate	56854.6	22037.8	12346.2	37331.3	10695.3	53884	15114.2	50977.7	108657	21547.6	52412.3	65231.2	53768.2	79842.7	116059	22969.6	36859.6	99167.8	60999.1	64223.8	49592.3	46953.7	46860.3	77518	53886.9	44322	52039	57928.8	66765.8	57593.4	22320.1	110339	55670.7	17106.4	31621.3	27971.4	0.0910641	0.390528
(3S,5R,6R,7E)-3,5,6-Trihydroxy-7-megastigmen-9-one	234575	55197.2	184716	68164.3	123276	50942.7	58719.4	110362	54634.3	176655	104230	38498.2	57795.5	121784	36374.9	137289	128166	61247.3	156480	27915	56986.7	48791.2	114772	110771	120169	120092	527406	223791	84863	67655.6	127526	102609	76326.4	139377	332577	159700	0.221168	0.664045
(3S,5S)-3,5-Diaminohexanoate	16149.6	28821.1	17812	24343.9	13062.6	17748.8	38088.5	28619.7	26668.8	26387.3	27038.6	29960.6	14509.4	34635.4	26907.9	35544.4	17376.9	13088.4	17275.1	34108.5	24678.6	36834.4	20293.6	34093.1	14353.4	27034.2	21164.9	32233.8	31739.4	35370.8	45701.6	27465.6	27313	34807.8	15374.9	28026.9	0.0460375	0.29102
(3S,6E)-Nerolidol	2916.63	2573.27	2985.3	2422.38	2798.73	2228.39	2455.01	2590.61	2268.25	2344.25	2547.83	2303.41	2401.33	2633.97	2808.6	2344.18	3051.93	3486.4	2532.79	2974.07	2271.15	2414.03	3003.8	2198.16	2516.23	2852.09	2492.61	2335.72	2301.45	2107.4	2223.75	2520.23	2229.33	2553.73	2831.7	2103.88	0.0104303	0.345582
(3xi,6xi)-Cyclo(alanylvalyl)	5791.88	4736.53	8923.3	9991.01	10277.7	5799.23	8736.69	4882.1	5862.08	11933.9	10339.2	9663.14	11103.5	9517.01	9310.84	9401.83	12045.9	10773.8	7307.67	9737.7	10471.1	9925.01	10295.7	11092.6	10860.4	8340.65	9719.94	11849.8	7541.59	10863.9	7364.16	9053.3	8519.19	8360.93	6352.17	8788.28	0.0413393	0.00122949
(4S,6R)-p-Mentha-1,8-diene-6,7-diol 7-glucoside	50331	59687.9	46265.6	49118.9	57883.3	74408.6	46293.7	31609.3	23415.5	25961.9	29194	37075.4	34717.9	23952.9	22804.4	28068.7	39762	45490.7	33674.6	24595.9	29122	28751	37018.4	32456.8	31451.5	33596.9	31841.7	28364.6	44841.9	117741	30621.3	29923	54694.3	37184.7	59685.5	45015.7	0.0858729	0.0130587
(4S,6S)-3,4,5,6-Tetrahydro-4-hydroxy-6-methyl-2H-pyran-2-one	23194.2	16854.8	22314.8	15713.4	18829.6	19626.3	15454.4	13619.1	10581	12491.5	14208.7	14510.6	15444.2	13055.1	11076.6	13374.2	19612.7	23356.7	15488	12493.1	13113.4	13482.9	19477.9	12575.6	14768.3	15489.9	14320.3	12334	13510.9	18303.5	13761.7	13202.6	15158.9	14399.7	17408.2	12892.3	0.0388673	0.18622
(4S,8R)-8,9-Dihydroxy-p-menth-1(6)-en-2-one	35208	35126.1	42458.4	39202.4	34119.7	62127.6	81861.1	112074	74788.8	41763.8	43012	36041.5	42398.2	43147.4	40131.9	36538.3	52306.3	42299	34488.9	58904.8	71965.5	55239.7	63242.7	53251.5	48598.1	45920.3	35432.4	39170.1	38244.4	38670.5	48616.1	46587.7	35684.4	59749.5	32032.3	37888.7	0.0882843	0.126281
(5alpha,8beta,9beta)-5,9-Epoxy-3,6-megastigmadien-8-ol	116622	58659.1	73911.8	70351.1	80058.8	54440	32369	55525	54659.9	58540.1	56399	81628.3	71973.2	60141.9	66813.4	67263.9	133186	97899.6	416316	54389.3	99784.7	80657.4	57433.7	365589	55204.7	53010.5	95920	42692.2	69907.4	58475.8	57040	51184.3	73445.7	70745.3	70234.8	59225.5	0.137624	0.501624
(5Z)-(15S)-11alpha-Hydroxy-9,15-dioxoprostanoate	97635.6	64972.8	86694.8	124510	88825.4	120528	110230	94612.6	118283	71011.1	112098	96031.9	81742.3	63724	89196.9	75960.4	51609.8	74706.2	80691.7	62263.7	48756.6	55601.5	47661.8	47668.1	72737.5	62859.1	54756.1	59529.6	69790.3	61329.4	77095.1	58288.6	94488.5	32030.8	106208	144440	0.177086	0.00164123
(5Z,8Z)-1,5,8-Heptadecatriene	138421	96325.4	114402	153149	132462	107198	98689.7	95043.2	127185	104547	72746.4	144458	116117	114963	118497	104350	114877	103181	77940.8	107330	136066	156502	80870.5	86623	129571	79670.3	90583.3	80169.8	101965	100813	91435.5	95161.7	93897.3	94356.4	110570	128146	0.0690889	0.449818
(6R,7S)-6,7-Epoxy-1,3-tetradecadiyne	7497.44	8882.07	7619.64	7919.66	8647.2	7018.33	8507.39	7931.62	8898.06	8264.92	7539.23	9710.04	7559.1	8730.23	7302.16	7026.53	7987.2	7525.22	9560.19	7229.39	6713.43	11643.5	11412.2	7616.51	8234.52	7477.05	8871.7	9347.16	7034.76	11254.2	10047.6	6994.05	8519.53	9618.55	10199.8	7923.55	0.0168299	0.287137
(7b,10a)-3-Hydroxy-1,3,5-cadinatrien-9-one	496994	383678	407368	452424	387236	432300	351696	338763	362380	459744	446136	688913	575290	476842	434853	428689	424380	432313	346182	329105	408343	458222	377053	388132	552865	536876	516099	471979	419534	416644	404106	392145	481426	426350	485826	528070	0.157964	0.229051
(7'R,8'R)-4,7'-Epoxy-3'-methoxy-4',5,9,9'-lignanetetrol 9'-glucoside	170138	62923.2	206255	379496	263619	120117	188698	136295	129091	211748	217003	154565	134453	205061	176412	157798	174245	197466	208540	225706	235472	159461	198512	84728.1	311795	272292	203479	256891	92202.9	119785	530366	191590	139888	167190	251791	198509	0.108121	0.707639
(8alpha,10beta,11beta)-3-Hydroxy-4,15-dinor-1(5)-xanthen-12,8-olide	31701.1	54005.7	39822	51737.1	58257	130120	169463	205544	158706	39873.1	63243.9	97732.7	155507	125198	123473	108508	98940	97514.8	161912	103328	112966	101375	117049	98044.9	39516.1	36540.1	30809.5	46214.3	102182	126697	117549	143993	133125	109605	32214.8	43462.3	0.163387	0.56989
(8E,15E)-1,8,15-Heptadecatriene-11,13-diyne	41040.8	30601.4	39936.4	41989.2	32200.6	27827.3	22106.8	26036.3	30806.3	39841.4	43172.1	58286.7	47176.3	26529.2	37606.2	34594.1	37991.2	33875.5	32032.2	30628.5	35348.4	41535.1	31821.8	29920.5	40891.5	44962.1	40249.5	36426.7	31581.5	32130.2	33988.3	29174.9	37615	31115.3	39611.7	36039.6	0.055288	0.191567
(9R,10S,12Z)-9,10-Dihydroxy-8-oxo-12-octadecenoic acid	161774	107219	123382	226669	153655	89256.8	89762.2	123030	177787	139136	76587.2	188527	175649	161895	184578	141605	112288	119885	68595.5	128535	153327	182977	78466.8	140461	147778	95147.8	120497	138077	173822	152829	96091	109275	129364	103214	123347	252301	0.0129466	0.998577
(9S,10E,12S,13S)-9,12,13-Trihydroxy-10-octadecenoic acid	277695	243821	367961	289517	365387	203701	221113	291324	232064	221091	336111	177399	153043	233721	268421	211013	197888	239753	176029	289421	223848	205170	241321	184729	211540	203148	241437	237455	218993	258460	185144	237456	221353	229305	340903	264237	0.169207	0.0706042
(9xi,10xi,12xi)-9,10-Dihydroxy-12-octadecenoic acid	22195.9	18043.4	23092	21623.7	25229.5	22291.9	18664.1	21509.6	27579.9	12956	20961.2	13101.4	12571.7	11376.8	18222.8	8122.6	16640.5	18324.4	11508	16671	16699.2	17973.8	17005.2	12106.7	12601.5	13658.4	14055.4	12593.1	10317.4	10113.9	9673.82	9509.74	8078.61	15484.5	24509.6	18911.2	0.0740809	0.0001313
(9Z,11R,12S,13S,15Z)-12,13-Epoxy-11-hydroxy-9,15-octadecadienoic acid	281734	265017	327173	425098	370807	260400	224554	235072	218430	319771	336505	183697	129860	114103	209926	110215	143706	180858	103316	187381	147262	182869	152718	90568.7	349030	335726	275863	268907	120856	137108	93393	103949	102656	122633	312301	387169	0.23784	0.0551085
(9Z,11S,16S)-1-Acetoxy-9,17-octadecadiene-12,14-diyne-11,16-diol	27684.1	7843.59	43680.2	50383.1	47989.6	14372.8	34367.4	16720.9	9149.15	39037.2	44804.8	47295	28676.6	22136.5	41857.5	24831.4	21039.3	29769.6	16218.7	25507.3	10795.3	20175.6	21372.1	13065.7	29578.8	30026.8	27519.1	26885.7	32740.5	23654.8	21919.6	19408.3	17213.4	9727.11	34938.1	53007.7	0.0641638	0.560355
(9Z,12Z,14E)-16-Hydroxy-9,12,14-octadecatrienoic acid	894992	694523	812144	1.16456e+06	924166	804421	707428	1.01026e+06	945478	1.03933e+06	494999	896931	803837	837713	1.09304e+06	1.00111e+06	775190	760852	545217	991522	939850	971672	572721	812816	1.0047e+06	665063	746447	830720	1.06467e+06	908789	558333	641770	781489	648203	816048	1.20108e+06	0.0979363	0.757962
(all-E)-1,7,9-Heptadecatriene-11,13,15-triyne	10912.7	19220	13036.6	17713.1	18556.2	22661.4	16910	19395	22236.8	18498.9	18468.7	17797.1	20879.9	19801.2	19740.5	20505	15977.1	13947.3	17814.3	20469.5	21442.1	18860.9	14481	22197.6	19830.8	19402.7	16092	17521.2	17467.8	23003.5	16028.4	22232.8	23139.8	17395	16601.6	20431.8	0.0225166	0.584025
(all-Z)-7,10,13-Docosatrienoic acid	39072.6	33962.1	45431.2	47165.5	32908.3	63597.2	41961.9	53253.3	122226	41304.5	32262.1	95681.7	174355	49472.2	121110	50007.6	150855	104783	42216.5	66459.2	72768.2	185780	35919.4	58833.6	45338.3	32802.2	30139.7	16276.9	53358.8	68161	74195.7	57710.8	55288.2	83406.3	41293.5	35725.3	0.194921	0.294394
(Cyclohexylmethyl)pyrazine	8012.09	5917.52	5584.24	32730.8	9152.17	5698.05	5261.4	8963.77	23234	14619.5	569.367	20543.4	14957.6	5779.87	18932.6	10918.1	19538.6	13241.1	6174.1	7499.75	14688	14056.7	8590.28	10571	17088.6	19200.1	10716.6	12468.7	13284.2	13283.3	5671.86	11189.1	12911.5	5000.17	2484.64	17012	0.0132525	0.783564
(E)-10-Oxo-8-decenoic acid	22320.6	40019.8	27662.9	28088.1	25893	18837.1	30797.3	54000.7	18750.6	34241.3	31515.4	9054.35	10815.2	16665.5	15200.8	17053.2	9571.51	12009	21161.9	20102.2	19814	17027.2	19870.1	18215.4	16619	21244.1	23232.7	11730.1	19844.8	16597.5	21362.8	12119.8	11486.7	19606.2	31405.7	29203.4	0.213456	0.015496
(E)-11-Hexadecenoic acid	5.36996e+06	2.51479e+06	4.26423e+06	5.90774e+06	3.65886e+06	3.83582e+06	4.81712e+06	4.51884e+06	4.43142e+06	2.21198e+06	1.69899e+06	8.00389e+06	6.36922e+06	6.80086e+06	5.66675e+06	4.81758e+06	3.54349e+06	3.77994e+06	2.71951e+06	3.4047e+06	4.71255e+06	5.87476e+06	3.28567e+06	4.30121e+06	3.23756e+06	2.53433e+06	2.93807e+06	3.87555e+06	7.10159e+06	4.37406e+06	4.19751e+06	4.04436e+06	4.35831e+06	4.2648e+06	2.79426e+06	6.36696e+06	1.32627	0.936088
(E)-1-Propenyl 1-(propylthio)propyl disulfide	251505	145280	226600	206977	174657	135208	146498	189775	177854	201148	152009	167426	148122	192226	138829	159764	193572	243757	157726	163009	201209	190111	195930	167792	137690	154572	168815	194163	147824	147485	154757	184097	124109	181842	147035	161060	0.502727	0.375643
(E)-2-Butyl-2-octenal	67870.9	47795.5	54405.7	66324.8	55651.3	66154.2	49324.8	47770	55226.5	56519.2	31862.4	74448.8	63623.5	55090.3	54525.5	51152.2	58286.6	54558.1	40993.9	41917.1	68225.5	78218.9	42736.1	42935.8	67759.9	47999.1	55275.8	53963.3	54137.3	47358.5	40562.5	48014.3	49149.2	46434.4	51045.4	65353.8	0.0225075	0.589513
(E)-2-Glucosyl-3,4',5-trihydroxystilbene	28060.8	1077	30339.1	64833.2	54197.6	12919.8	40602	16966.2	3817.8	42986.4	58677.9	80721.6	52285.4	44306	61190.6	37071.4	41394.6	44755.7	35927.5	35217.2	36194.4	27868.7	34702.2	34894.4	51025.4	48529.1	41370.5	46815.9	60455.5	30701.9	34293.7	37878.3	56107.6	11706.9	57165.5	88492.6	0.11366	0.0718646
(E)-2-Octen-1-ol	222148	93198.8	179689	196961	187074	118546	146501	112171	188084	171163	132540	240908	227723	209754	176154	177152	199822	191540	136062	147096	211650	242331	160903	160725	198505	143374	167961	142422	203965	162230	179840	165296	202169	176440	165243	215865	0.0845819	0.446173
(E)-2-Octene	16376.2	25350.3	13956	12016.4	18136.2	37558.6	12185.1	18638.2	10958.4	6933.22	18143.8	9016.46	10885.4	24601.2	8860.64	16935.5	34615.6	6822.8	6926.82	6937.24	63654.2	14791.2	12255.1	13200.8	10391.1	12966.7	12420.1	23022.8	13824	18114.3	8471.73	10568	17553.7	10024.4	19171.1	13758	0.196182	0.736114
(E)-2-Penten-1-ol	6.58299e+06	5.5503e+06	5.50593e+06	6.08826e+06	6.19385e+06	6.59976e+06	6.21341e+06	5.99785e+06	5.40659e+06	4.75001e+06	6.02369e+06	5.70797e+06	5.33472e+06	5.71419e+06	5.43473e+06	7.63913e+06	5.0842e+06	5.50198e+06	6.02629e+06	5.25437e+06	4.64899e+06	4.59821e+06	5.06762e+06	4.7328e+06	4.94185e+06	5.32717e+06	4.99793e+06	4.79586e+06	4.61566e+06	4.33701e+06	4.81006e+06	4.66783e+06	4.63085e+06	4.21416e+06	6.21087e+06	6.54012e+06	0.13926	0.00158604
(E)-3-(2-Hydroxyphenyl)-2-propenal	7.22733e+06	9.7598e+06	7.52871e+06	9.27542e+06	9.61189e+06	1.88935e+07	7.03674e+06	9.43436e+06	9.21799e+06	8.78498e+06	9.22729e+06	6.4463e+06	8.16416e+06	6.53597e+06	6.79848e+06	6.84074e+06	7.32441e+06	7.46728e+06	6.73198e+06	6.08265e+06	8.41553e+06	7.9558e+06	8.11826e+06	8.21635e+06	7.9452e+06	8.02663e+06	8.05934e+06	8.55216e+06	6.26188e+06	1.0797e+07	5.62389e+06	7.81344e+06	7.39495e+06	6.83573e+06	8.7675e+06	9.00559e+06	0.0090031	0.0864418
(E)-3-Dodecene	673666	321062	553905	293929	385589	354054	301972	307665	260881	294041	369270	310381	396296	335759	277504	299730	536535	700278	360014	300165	288955	308478	536925	286803	398805	381146	353479	319741	280241	287215	316622	314985	262805	327480	377298	275715	0.497197	0.431658
(E)-3-Hexen-1-ol	18297.1	16572.6	18935.7	13911.2	20072.3	15127.6	15222.7	15155.4	11298	14695	16402.6	16106.6	21181.8	15464.7	15197.9	15789.1	18573.5	21891.3	17252.8	15264.9	15435.6	15476.4	19596.5	12985	21816.6	17725.6	16586.7	16102.1	15922.5	16277.9	14559.5	16722.5	15612.7	15804.5	21113	14157.1	0.126506	0.759397
(E)-3-Octen-1-ol	205035	171612	195696	163416	217838	242521	207964	189862	229603	179260	190015	192282	182514	249042	171985	233128	208847	237550	224885	167240	183199	176139	154807	182141	169245	229566	250599	169907	230713	203652	267319	240040	296950	210935	172880	157775	0.295001	0.36247
(E)-5-(3,4,5,6-Tetrahydro-3-pyridylidenemethyl)-2-furanmethanol	1692.06	4119.97	3312.44	2580.7	2411.15	3117.75	1852.5	3925.89	2972.87	2005.87	2935.54	1294.83	1993.77	1481.25	1899.61	1224.5	1369.69	1120.13	1646.41	2397.76	2843.07	1777.19	1623.95	1226.72	1002.7	1192.6	532.071	1625.63	1270.22	1962.7	1244.51	914.856	1576.47	1380.43	1099.63	1082.46	1.63077	6.57422e-05
(E)-6-Nonenol	92136.9	48217.1	78143.3	57856	56477.1	49548.6	51363.8	51475.9	47722.6	58775.1	53264.1	53142.1	59162.8	64558.7	58627.2	57320.6	78171.2	98304.1	52243	64280.5	57398	57963.4	81546.5	56671.9	64158.1	58197	55747.6	58293.5	61080.6	54371.2	54526.1	56637.8	54921.7	51526.4	59901.3	56804.8	0.0808692	0.569026
(E)-Antibiotic BE 23372M	6878.32	5047.29	3816.13	1799.16	5493.68	2331.98	2450.35	4675.97	1751.66	2793.89	2200.94	2500.96	1603.72	2175.06	2336.34	4136.36	4179.76	1702.56	4904.14	2046.46	27047.5	2413.37	2958.1	2430.66	1652.37	2331.21	2497.66	8937.82	2089.94	2309.81	2081.9	1952.82	4981.87	1663.17	3126.28	2683.47	0.576064	0.510964
(E)-Casimiroedine	9485.1	7935.35	14686.2	12626.9	15062.1	31680.7	18342.7	6423.99	17179.8	6049.22	14882.5	28092.9	36395.1	12100.4	5100.21	10272.5	6438	3944.9	23999.3	11913.2	5122.48	13235.1	5189.93	16411.8	12310	6804.59	3822.13	3471.34	8146.47	52564.6	4750.88	16378.9	10428.1	6801.66	10841.6	9000.84	0.0809964	0.428915
(E)-Piperolein A	3403.61	3451.03	4003.46	3632.28	4878.09	850.341	779.161	1464.78	1436.32	5657.72	3999.37	3215.72	1365.29	2941.61	2449.78	917.568	1405.55	1390.85	1538.63	1489.85	3800.88	1624.83	2170.23	4170.21	10428.5	5612.39	11150.7	9691.85	2801.12	2621.21	2658.67	5469.91	4613.16	3866.07	5206.71	4750.83	0.0156944	0.0387008
(E)-Squamosamide	26671	8705.25	14031.9	28289.6	27039.4	12157.5	47450.9	14139.2	12695.7	14307.6	9855.53	19120.9	7998.05	9484.94	14700.7	14763	3801.59	8775.97	10009.7	8919.69	7424.87	5106.08	5899.63	4489.83	7035.44	11598.4	11059.2	4773.31	14886.9	4936.38	10140.5	13132.3	8942.29	2761.03	33727.8	28380.6	0.0911853	0.0152252
(E,E,E)-1,3,5,11-Tridecatetraene-7,9-diyne	42975.5	31045	24099.7	31027.8	22906.7	46293.4	22156.7	16714.5	27654.9	10371.7	18449.8	9203.16	11372.4	6591.7	23329.1	14299.7	4071.56	18423.7	3837.65	10978	5218.79	1592.88	7114.75	3581.6	5613.03	7595.55	4369.77	2656.41	3742.82	5985.96	6524.42	7314.66	14756.2	1162.29	35320	33977.2	0.0986414	1.01611e-05
(ent-2alpha,3beta,15beta)-16-Kaurene-2,3,15-triol	17712.9	11265.4	12199.1	13272.7	14815.2	17133.6	13874.8	18022.5	18846.5	27138.8	18896.3	24304	41922.7	23903.1	24334	26475.2	15771.5	26591.3	17633.6	17416.8	30999.6	24988.5	22091.8	15076.4	25277.4	20651.8	9427.81	8905.03	17319.2	17768.6	39634.4	24889.8	27256.8	14335.6	25740.7	26859.1	0.0572452	0.00865502
(ent-2b,4S,9a)-2,4,9-Trihydroxy-10(14)-oplopen-3-one 2-(2-methylbutanoate) 9-(3-methyl-2E-pentenoate)	27175.9	15618.3	45729.5	49450.6	42061.4	18962.2	39504.9	8793.79	70312.6	45933	39727.9	51208	36781.6	40070.7	65935.5	46346.2	70598.7	54322.3	63966.8	96988.5	63066.2	74696.4	73949	60292.8	54810.5	47231.4	53825.6	41853.2	40048.4	50327.5	62787.5	48363.7	42846.8	65247.4	34812.1	33577.1	1.21105	0.0133545
(R)-1,3-Octanediol	2636.64	2315.76	3046.39	1833.16	1230.26	1249.62	1110.56	1641.62	1835.08	1341.63	2470.45	2181.99	2501.81	2154.73	2142.6	1533.83	2839.86	3938.56	1702.95	2008.95	1792.03	2207.29	3140.91	1267.21	1626.24	2560.76	1858.36	1598.92	1915.56	1371.75	2303.82	2228.58	2124.63	1004.24	2706.08	1941.44	1.06985	0.548356
(R)-11,12,13-Trinor-1(5),6,9-guaiatrien-8-one	49874.2	35999.1	28389.4	35657.1	34388.1	57600.9	31638.5	42003.9	51265.3	13200.4	37823	17785.8	23639.4	12080.4	22939.1	12909	8846.41	23291.8	16068.5	10225.8	10434.7	8502.09	10865.8	4945.41	10529	13588.5	13217.4	10886.2	14035	9264.01	12641.8	8745.07	11111.8	3492.68	53459	55049.9	0.209656	4.76332e-05
(R)-2',4',7-Trihydroxy-3',8-diprenylisoflavan	1.08724e+06	1.26938e+06	1.24357e+06	1.57962e+06	1.73337e+06	1.50201e+06	1.56776e+06	1.37267e+06	1.3536e+06	1.64521e+06	1.6406e+06	1.6964e+06	1.96917e+06	1.81178e+06	1.47244e+06	1.66275e+06	1.30879e+06	1.13183e+06	1.55286e+06	1.46421e+06	1.51215e+06	1.73794e+06	1.33893e+06	1.48406e+06	1.99723e+06	1.58908e+06	1.75863e+06	1.66797e+06	1.61925e+06	1.43754e+06	1.60223e+06	1.49835e+06	1.47211e+06	1.66304e+06	1.72218e+06	1.51732e+06	0.0144057	0.130664
(R)-2,7-Dihydroxy-2H-1,4-benzoxazin-3(4H)-one	11509.3	25837.5	8813.23	23289.1	15950.6	7465.46	4896.62	13041.3	15219.5	17512.6	22714.3	3845.55	1277.86	6698.28	13238.5	1912.02	9984.36	9440.72	4014.68	11534	19132.3	21571.7	15376.3	11351.1	4648.82	9410.38	7888.73	13759.1	1755.66	5369.1	2199.43	9045.32	4940.36	6967.78	12641.2	6435.11	0.0771076	0.125426
(R)-2-Hydroxy-2H-1,4-benzoxazin-3(4H)-one	77823.7	129735	97384	140201	106507	123792	122394	154629	143185	148983	123090	129610	82391.4	139562	156526	163471	95213.7	104531	120232	158417	117647	124822	100464	136970	91612.2	141095	128687	179155	153672	169314	127756	131974	151831	124551	100718	141238	0.0311431	0.666567
(R)-3-Hydroxy-Octadecanoic acid	144640	77220.3	132621	82963.2	73160.6	117754	98850.9	117315	82918.5	110541	87277.8	74782.7	114551	130550	94856.4	134576	98717.3	94211.8	111400	78932.3	101011	77023.1	90691.1	130108	98090	75444.1	156601	87516	196902	87344.2	154191	150627	125295	93825.7	100676	120875	0.0455995	0.718705
(R)C(S)S-Alliin	288.276	1577.3	418.121	418.835	135.957	22620.4	58453.5	101824	26533.5	670.483	288.873	17799.3	10153.4	8608.25	10175.7	5696.47	7037.18	13004.2	16775.2	13887.6	12271.3	13519.3	9657.18	10058.8	118.313	993.665	441.245	613.095	9555.53	12929	12112.1	7814.48	9767.96	14335.9	113.615	328.851	0.0500564	0.205805
(R)-Pterosin B	480823	360310	406665	458680	368804	412184	356027	329673	373918	469495	456636	718308	574356	450371	451089	433322	414549	419314	344632	313292	410729	462872	342810	383713	543590	519696	517156	436456	423428	396285	398507	380782	462015	430773	480685	536049	0.0627739	0.188505
(S)-10,16-Dihydroxyhexadecanoic acid	282756	98230.2	284549	121174	104511	191229	159973	200678	153318	225525	142308	141219	156952	278453	79937.3	220882	85245.1	57702.3	125451	93686.5	223154	133869	127250	234288	229922	102369	258087	165220	367860	94365.1	180952	147006	184264	164835	150227	217756	0.0748572	0.585465
(S)-11,12,13-Trinor-7-calamenone	37001.5	28823.6	14820.8	30338.9	22360.4	38260.7	24906	31442.1	42043.7	11373	29493.4	13368.4	12013.3	16257.1	19929.2	8857.96	5297.11	24261.9	10473.9	11917	2746.97	3153.9	12496.8	4862.41	3995.18	13557.6	8129.76	7480.72	6206.75	4357.57	7655.94	5952.83	11361.1	1633.84	34069.2	41070.2	0.0793733	9.74461e-05
(S)-14-Methylhexadecanoic acid	512743	412936	500428	349887	505344	392302	378718	390789	298444	385354	428482	402663	528783	388862	366243	402247	494143	596270	445099	392678	377934	380104	511899	333533	538788	480535	398361	405301	379621	380179	362922	411808	378041	410343	487611	346092	0.134754	0.56248
(S)-2,3,4,5-tetrahydropyridine-2-carboxylate	11252.2	16575	14146	12078.6	16267.2	17072.4	14576.5	23670.3	16962.4	11424.9	10468.8	11175.2	9085.84	10293.1	10614.8	7683.28	14858.1	14024.4	7162.32	9493.22	15192.8	13735.6	15600.3	10710	9012.56	10859.1	7225.17	12156.6	6141.57	12066.4	7719.7	10755.7	8399.88	13335.1	7988.55	13594.9	0.0747901	0.00150926
(S)-2,3-Dihydro-5-hydroxy-2-methyl-1,4-naphthoquinone	2145.41	1513.49	2392.44	1545.12	1770.26	1911.97	999.201	1384.26	1498.92	805.169	1903.02	751.801	2084.43	1771.37	1504.22	688.78	1999.96	2703.42	1551.21	1633.68	1338.98	1491.35	2450.79	1327.72	1230.86	1465.82	1286.38	1585.35	1088.43	1253.16	1739.72	1331	922.645	1554.55	1155.57	1359.29	0.112311	0.500801
(S)-2,3-Dihydro-7-hydroxy-2-methyl-4-oxo-4H-1-benzopyran-5-acetic acid	1571.31	1359.75	2065.11	1316.66	1736.47	1366.09	1144.53	1615.65	1097.63	1168.45	1713	1613.57	1768.65	1272.98	1328.05	1197.35	1837.56	2378.08	1665.05	1452.3	1465.07	1663.41	2339.99	1451.36	1867.68	1550.85	1514.18	1322.95	1279.14	658.844	1566.3	1525	1200.98	1453.22	1598.81	1385.28	0.0155009	0.382991
(S)-2-amino-6-oxohexanoate	116666	127225	121156	126452	123240	144945	96749.4	110718	87343.4	110068	133786	92606.2	92111.7	79235.1	86566.8	86315.5	86953.7	96547.1	83407.2	79838.4	85094.5	83727.4	101734	88072.4	91715.6	95961.5	89784.9	92328.3	93077.6	103107	73716	104327	89838.2	78583	97094.1	108961	0.14508	0.000816504
(S)-2-methyl-5-(1-Methylethenyl)-2-cyclohexen-1-one	123590	96306.9	107276	181151	107393	134752	107626	130494	172303	136751	104974	192536	190109	175887	167295	175571	134163	161253	136290	153886	148021	145373	127667	156220	126516	146799	117803	138522	175913	144445	173183	126650	158541	160021	101606	123801	0.295135	0.133595
(S)-3,4-Dihydroxybutyric acid	73940.5	102466	76417.6	88659.8	77343.1	96599.8	79905.8	131957	96827.6	89421.6	78148.5	81831.1	72311.9	109659	103344	107098	146032	109393	83741.1	147980	115384	89727.7	129102	87928.6	71641.4	85773.8	81831.9	94732.3	102683	163601	106835	153244	157181	131360	53374.7	82622.2	0.0396744	0.173891
(S)-3-Hydroxy-N-methylcoclaurine	4447.34	7123.26	8047.07	5020.68	4984.36	1957.82	1759.96	5660.57	2243.76	5868.09	5093.31	834.437	2216.07	1809.21	1719.7	2339.82	1521.35	1091.05	901.327	1800.72	2177.8	1054.24	1473.4	1723.28	4523.01	3658.72	4818.37	4355.9	2753.14	1975.02	3295.58	1677.98	910.821	2137.02	3770.86	17028.2	0.0713947	0.288344
(S)-3-Octanol glucoside	406.297	733.449	915.371	928.563	412.2	7077.17	25607.5	72260.3	8923.81	754.444	411.178	608.651	972.221	2479.99	1796.31	1816.96	1038.15	212.906	2613.62	2558.04	1595.62	1164.78	1049.17	2644.1	222.333	251.399	91.0368	346.64	2901.71	3225.23	2583.35	1618.09	3398.51	4282.2	99.7013	990.168	0.0465844	0.11744
(S)-3-Sulfonatolactate	2444.22	2144.47	2394.88	3702.96	1462.68	3391.63	2513.1	4455.5	1693.29	3992.66	1369.15	5751.02	2712.19	1905.39	3358.74	4285.05	1549.1	668.143	2273.47	2087.66	2751.55	2806.34	2998.16	2102	2995	1178.62	4221.39	4368.56	2707.85	3649.15	2657.12	2189.43	2242.22	2894.61	2027.11	2915.67	0.0801437	0.987585
(S)-9-Hydroxy-10-undecenoic acid	193223	255158	214809	257057	221915	272230	218698	276966	234300	253532	217219	208847	198856	248380	260414	247356	240325	228010	201634	268736	232272	229418	239260	241339	193052	196905	197849	243297	222623	273805	212520	252015	242542	194342	198438	233695	0.187531	0.794451
(S)-Argpyrimidine	15052.3	9892.48	11265.6	10774.7	2963.26	9340.56	14477.8	11746.4	19199.3	18814.4	3013.87	31382.9	13429.4	17858.7	20140.2	17927.5	13208.2	10723.1	10631.5	12996.4	18067.3	27892.1	17249.5	21408.2	10251.5	11143.3	14903.7	7522.96	23692.9	35273	21393.2	22296.6	18686.5	24776.5	3923.73	16883.6	0.163862	0.116408
(S)C(S)S-S-Methylcysteine sulfoxide	1120.25	3753.52	834.349	1974.57	3099.51	98343.1	138644	187422	93830.9	4831.33	3876.42	55152.9	55588.6	55546.2	59216.2	42186.7	41211.3	40710.6	67763.7	46233	61314.4	63037.6	43451.6	58708.3	3938.09	10323.8	795.331	2921.07	35431.5	64593.3	78019.5	42761.7	69495.1	85869.4	1473.01	2241.73	0.132195	0.610477
(S)-Edulinine	766868	34829.9	364509	521967	260743	146076	454631	152463	247171	473030	480363	653745	521652	372261	532900	449737	322065	537745	250588	263862	260959	298643	299823	311628	250012	225941	230904	340800	646213	249080	337045	427766	512449	108430	462810	763622	0.119941	0.212506
(S)-Menthone 8-thioacetate	12456.8	4746.19	17134.8	4497.56	5687.94	6010.39	4696.07	6947.33	6185.67	11599.2	9083.07	1168.6	3069.69	8987	3264.93	8522.59	3825.12	3278.01	8473.31	2502.47	6717.9	3061.04	6230.79	7336.8	5197.68	6724.79	14575.8	5861.3	11075.9	4451.93	10253.4	8834.3	7590.16	7522.8	14363.7	12280.2	0.0558208	0.373694
(S)-Methylbutanethioic acid	7463.84	8809.8	10073.6	9546.7	6896.38	7067.59	8868.25	9911.49	7733.3	9936.38	6324.06	8454.83	6803.9	9117.27	11103.5	11320.7	10664.1	10570.7	7942.72	11508	8499.02	8296.77	11750.8	8655.22	6585.34	7568.04	7400.56	10059	10651.9	10254.8	8511.41	10105.3	9918.5	8143.28	6574	8293.83	0.0105447	0.756832
(S)-Neolyratyl acetate	6754.26	4419.94	5693.56	5700.05	5484.09	5126.23	5033.17	5652.15	6061.32	5975.34	5890.54	5275.7	6129.04	5369.77	5585.86	4563.71	4921.14	5917.06	5640.54	5309.52	5350.23	5148.15	5845.25	5693.9	4671.69	4623.13	4526.9	4272.22	5263.36	4265.57	4732.96	5546.59	4406.17	4114.42	6488.65	7160.05	0.00506009	0.418272
(S)-Ureidoglycolic acid	202896	305995	230446	305269	279452	295468	298927	340085	283115	320310	283383	307681	269291	341349	328075	332093	248542	246772	310862	351575	292985	302410	264075	305963	287341	312460	314333	357397	324884	326601	319005	328191	304799	308096	267349	298989	0.130206	0.264329
(S1)-Methoxy-3-heptanethiol	122050	155709	117488	119843	162156	163911	169770	182432	168503	150101	145100	248297	190350	189474	240715	221786	259845	217205	216585	291758	229646	196209	237701	184384	230875	237362	184839	195815	182200	294102	262282	287900	192387	244373	123387	115820	0.167535	0.00918945
(xi)-(Z)-5-(3-Hexenyl)dihydro-2(3H)-furanone	17254.8	12643.5	21479.2	16423.2	15116.4	16417.1	11745.3	15718	17620.6	28159.7	18264.5	13060.9	15897.5	11138.3	14275.7	15537	21088.1	16302.2	12620.8	14153.5	26704.1	18632	15557.6	18661.6	32594.4	25447.4	36723.9	30765.2	13579.4	12222.3	9980	15077	16458.6	20819.2	20126.7	18721.6	0.0570532	0.020728
(Z)-1-(Methylthio)-1-propene	562.629	819.457	923.81	1946.3	1436.26	1154.81	1470.57	1745.77	490.348	467.864	707.811	1542.71	673.32	1699.03	236.233	2065.12	1093.57	380.531	1060.19	1259.64	1438.79	646.854	822.968	1894.8	163.481	1330.16	1014.9	1638.11	1932.55	2971	2523.72	1859.85	1645.23	2908.89	455.22	2195.61	0.0366282	0.00976688
(Z)-1,3-Octadiene	11190.2	11831.6	9655.93	9795.54	5656.9	10478.9	5624.6	8888.14	11669.4	14566.5	11626.2	16332.3	18720.7	8843.95	19633.3	11293.1	14516.5	15574.4	8309.38	7855.62	8129.19	14486.9	10481.6	10062.7	11348.8	11823.5	10423.5	7743.84	8444.47	12001.4	11036.6	5177.93	10547.8	11272.5	16299.3	8191.36	0.0702131	0.0112967
(Z)-13-Hexadecenoic acid	234551	46865.1	220520	63007.3	77044.2	108334	158208	161776	89957.7	204169	63924.6	147869	79938	196163	95462.8	165636	98210	110375	160865	146108	302463	67434	159062	170255	174390	114211	249982	182303	209625	84106.8	236806	207622	160178	190156	251336	138404	0.00229844	0.150296
(Z)-13-Octadecenoic acid	4.43181e+06	3.45932e+06	3.71358e+06	5.31765e+06	4.82838e+06	3.37018e+06	2.96409e+06	3.10737e+06	3.99576e+06	3.88585e+06	3.13632e+06	5.18903e+06	5.13481e+06	4.75137e+06	3.77353e+06	3.61565e+06	3.95507e+06	3.86029e+06	2.81405e+06	3.15205e+06	3.75109e+06	5.12209e+06	3.21705e+06	3.51899e+06	4.70174e+06	3.26834e+06	3.7885e+06	3.57894e+06	3.92462e+06	3.85479e+06	3.17918e+06	3.10272e+06	3.17987e+06	3.39017e+06	4.43317e+06	5.64081e+06	0.0504838	0.936255
(Z)-14-Methyl-6-pentadecenoic acid	60837.1	47385	55280	63935.3	52327.8	61164.4	53929.6	40804.1	40292.1	51719.4	37343.8	68244	57807.6	56054.9	49334	45539.3	48225	53654.1	36377.9	40895.9	56911.3	73801	42953.2	44009.7	58317	41969	48682.4	51207.3	51885.6	50415	45510.9	38226.6	45693.2	48956.6	53094.3	66293.9	0.0392829	0.911168
(Z)-15-Oxo-11-eicosenoic acid	4627.85	9068.22	9582.26	9654.98	12991.8	10439.9	6242.33	6446.88	8317.36	6422.3	4405.36	3093.83	2601.94	5214.13	6625.57	1206.48	9194.92	5560.09	56421.3	12782.9	15381.2	15286.4	10130.4	6366.53	8997.68	3320.47	8184.81	4833.23	2866.79	3975.65	5310.03	6742.66	2913.91	5455.85	5964.22	7065.85	0.0950679	0.769282
(Z)-2-Nonen-1-ol	118179	73930.6	137194	108992	147925	140733	102217	92052.2	196841	127484	111772	79720.9	89726.8	88544.6	85728.4	73287	106657	98904.1	85180.4	106461	160453	120954	139826	95655.1	113644	123255	137957	160509	63941.9	93185.6	87038.1	82423.5	103880	114322	117309	120428	0.354737	0.0525188
(Z)-3-Methyl-4-decenoic acid	7225.9	8355.92	8105.65	8543.42	8651.7	7660.38	8433.29	10977	8962.37	9242.49	8242.05	8506.96	7665.26	10180.7	8707.58	8834.37	9707.43	8867.14	8651.91	10362.2	9026.98	8646.2	10052.3	8643.62	7915.08	7608.2	8692.18	9529.88	8223.39	8953.48	9657.54	10194.8	8995.5	7804.63	8189.88	8027.55	0.035407	0.841671
(Z)-3-Nonen-1-ol	34438.7	23210.7	29509.7	32521.7	28730.2	32936.7	26702.6	22455.9	26613.3	27588.2	18976.6	32916.2	27171.2	22876.8	26641.4	26118.5	29155.9	26468.4	18848.9	22441.6	30330.5	36089.1	24107	20728.8	34353.4	23056.5	26714.6	27657.1	26888.8	22563.6	22838.8	23970	23618	23663.8	26504.8	28867.8	0.0139624	0.259205
(Z)-3-Oxo-2-(2-pentenyl)-1-cyclopenteneacetic acid	369546	171318	387429	178307	205159	143030	185663	152830	176170	358480	320419	103229	100801	225540	115042	183982	147015	176614	144585	196501	233744	134086	272869	212719	301405	356476	385650	247346	201052	121512	233652	228233	197205	208814	307722	222036	0.0187023	0.354049
(Z)-4-Dodecenal	31919.1	8794.48	33416.3	11185	11821.6	18838.8	24115	23211	18732.6	28216.4	11631.6	16753.7	16236.9	27051.4	17829.2	23645.6	13071.2	17439.6	25020.3	18584.2	35060	13475.5	19800.2	32196.6	20499.1	16467.9	32687.5	21794.9	47766.3	12224.4	29052.4	23482.4	32673.5	19736.2	19211	25777.1	0.12053	0.352424
(Z)-4-Hexenal	3425.87	4794.42	3326.09	5181.99	4475.27	6353.43	3719.76	5746.6	4363.57	4769.03	4714.28	4002.36	4666.57	4509.18	4367.2	3947.69	5162.75	4417.14	3623.68	4617.35	5325.75	4529.57	4153	4664.1	4009.29	3816.12	4079.85	4214.4	3371.91	6380.92	3470.89	4651.89	4703.81	4591.44	3936.48	4497.59	0.189566	0.756603
(Z)-6-(2-Methoxyvinyl)-7-methyl-2H-1-benzopyran-2-one	17574.5	6398.23	3733.62	16014.1	6517.92	21167.3	21475.2	12996.2	26912.2	10011.3	1515.57	11366.6	2664.03	10033.6	13919.4	7266.3	2673.15	9557.99	5482.27	3742.66	8924.35	6728.76	6256.26	7612.86	5783.91	5930.43	9103.11	5211.76	11996.5	6508.81	1876.2	9309.51	12219.4	1582.14	12123.6	13817.6	0.102963	0.0106231
(Z)-8-Tetradecenal	45475.7	30788.4	42536.6	29348.7	30753.8	25687.4	29629.1	30452.5	27205.7	24193.8	29874.1	28772.1	36637.6	34751.1	33505.9	29668.4	38735.7	49069.1	33900.4	36295.4	30778	31415.9	41322.5	28129.7	35337.9	33404.7	29414.9	29254.6	30572.9	28919.8	31838.5	33204.7	31945.8	31402	35101.3	27673.7	0.0164096	0.831891
(Z)-9-Cycloheptadecen-1-one	58298.1	55293.1	100627	31373.8	33359.1	47314.7	63634.7	30165.9	35657.9	31482	28984.9	63944.9	37227.7	37656.4	51262.1	34646.7	41611.2	74887.8	90243.6	24804.7	25536.5	28617.6	42628.9	41863.9	36116.5	37154.2	43341.4	32856	32961	23679.9	19054	20646.5	71194.1	28063.8	28601.5	39469.4	0.0821591	0.0873469
(Z)-9-Heptadecenoic acid	7387.2	5718.48	8494	6501.47	7033.21	5697.98	5567.28	5280.21	6215.53	5275.65	5447.59	4093.83	4711.05	5502.2	4403.52	4303.12	3340.5	3788.99	8418.7	6422.95	6512.12	4494.05	6342.2	4827.69	6049.58	4825.4	5489.99	6434.43	3705.29	5013.25	4529.59	7280.88	3795.35	4484.52	10357.5	6537.09	0.262303	0.154129
(Z)-alpha-Irone	37396.4	31832	44012.6	40780	33101.1	20305.5	17597.2	19269.3	16867.6	55283.2	34702.2	16430.4	18487	20572.1	13100.8	15718.7	17099.1	18200	16326.1	18981.2	23931	21318.1	24041.9	21877.1	36415.8	47318.5	62158.4	35899.7	33817.2	16018	17407.6	17887.9	22828.3	23915.8	31203.6	38755.9	0.29674	0.254107
(Z)-Farnesol	63621.9	60738.7	68952.8	67146.6	65892.9	48282.8	23578.8	31257.8	47717.1	81203.5	76282.1	73685.4	82405.8	76837.5	64938.2	69034	70332.8	81148.6	65444.9	78419.3	63615.7	80972.2	82892.1	76520	94807.9	82089.3	89030.7	82608.1	52243	58028	64814.1	39141.4	57302.9	65390.7	60594.3	67132.7	0.0155118	0.000113532
(Z)-Methyl 3-(methylsulfinyl)-1-propenyl disulfide	12555.4	11608.3	29468.3	6486.8	4369.25	6272.22	9899.48	11069.2	7474.53	18373.3	9883.99	2971.64	6911.73	10301.5	4317.99	17204.3	5778.15	6045.5	15086.9	2812.07	12393.9	6579.25	7413.01	12426.5	11021.9	7494.49	15681.6	10230.8	34382.5	5704.8	13812.3	10348.2	17153.7	9077.74	7819.65	10466.9	0.0268837	0.892248
(Z)-Resveratrol 3-(6''-sulfoglucopyranoside)	201593	369792	250097	354798	337875	340331	264017	355360	246218	285217	225600	250870	292659	316948	306031	236141	160611	147094	194744	309960	325206	380660	184027	207247	286174	188895	240816	264903	275126	249064	216159	252685	186377	307948	282372	290472	0.194082	0.164877
(Z,Z)-3,6-Dodecadien-1-ol	41431.4	41215	107798	9971.99	10955.9	23027.9	46332.6	14382.8	26169.2	22114.5	8608.31	63580.1	11881	13694.6	58491.6	15103.9	28358	67820.5	140779	8028.3	10053	21305	28684	37072.8	23574.6	13497.7	19336.7	17008.3	12320.8	14911.9	12297.4	6580.98	74510.8	22002	14958	11025.8	0.00725781	0.250943
(卤)-(E)-13-Hydroxy-10-oxo-11-octadecenoic acid	495137	1.06096e+06	603895	991460	1.23548e+06	1.05127e+06	964352	1.03254e+06	834504	959244	1.0964e+06	978329	1.03298e+06	1.06503e+06	915610	945542	612245	563936	1.05872e+06	998444	946892	916045	629175	864536	1.15279e+06	1.17175e+06	1.09498e+06	1.06425e+06	879331	899156	943955	1.00174e+06	857842	991343	1.15563e+06	893073	0.0278411	0.890379
(卤)-(Z)-2-(5-Tetradecenyl)cyclobutanone	8.52329e+06	6.50442e+06	5.92975e+06	8.55162e+06	4.1477e+06	3.21415e+06	2.40363e+06	6.10754e+06	1.16766e+07	3.26457e+06	8.74753e+06	4.74652e+06	3.37567e+06	2.35193e+06	3.8108e+06	4.17696e+06	1.92141e+06	2.85181e+06	4.71305e+06	4.91689e+06	4.24638e+06	3.01636e+06	7.67206e+06	1.08e+06	1.87505e+06	3.59447e+06	2.40904e+06	1.61911e+06	2.54075e+06	2.16663e+06	5.06843e+06	6.03662e+06	5.10129e+06	2.96692e+06	1.85433e+06	5.68472e+06	0.286817	0.0311868
(卤)-1-(4-Methylphenyl)ethanol	19154.2	13135.4	15740.1	14721.3	14365.4	466867	454995	599767	566916	624337	556551	566435	388342	503181	536676	574598	531985	438678	545844	520417	516805	586207	387780	781116	562076	814164	570137	585009	377837	580643	978305	745188	750128	1.05499e+06	588345	622992	0.0788569	2.34289e-05
(卤)-2-(2-Furanyl)pyrrolidine	4800.25	4138.93	12259	6604.82	4273.61	2212.39	2768.65	2315.26	3304.61	1657.5	14967.7	1534.85	788.78	1823.32	2971.3	247.091	1511.26	4095.04	724.437	4024.24	2005.26	3492.57	3056.55	1321.99	4899.41	2477.84	6846.31	2696.03	1386.51	6091.11	922.072	4919.71	1954.71	4253.13	10250.9	1119.86	0.00607877	0.636038
(卤)-2-(2-Methylpropyl)thiazolidine	20059.3	22327.9	19085.7	19017.7	20814.5	14873	19599.7	24869.2	18162.9	16562.1	25500.1	15845.5	17091.3	18594.4	20507.5	15141.9	18545.1	18465.6	157491	21482.4	21486.5	19415.2	20869.1	17053.2	18352.9	19218.8	18611.4	16675.3	14130	16206.7	17728	16051.5	17395	16579.5	19130.5	16005.2	0.0650684	0.480435
(卤)-2-Heptanol	20648.9	17209.8	17015.2	24713.7	20679.9	29332	22238.1	32471.2	34552.4	30874.8	10622.8	32171.1	34353.3	39201.1	42989	33027.7	32288.4	26762.5	33058.3	23445	35427.4	32174.5	21219.9	25604.8	20503.8	20845.1	13844	24494.3	35938.3	28709.2	44244.5	30866.4	32107	34599.3	18812.1	26759.6	0.0330853	0.107108
(卤)-2-Propylthiazolidine	21191.5	18727.3	16891.4	9554.64	16516.2	3628.18	33415.1	18277.1	30485.4	27160.9	16096.8	50378.4	12902	40551	79724.3	12443.8	40948.6	62069.9	80873.6	103358	55882.4	55986.4	85840	25616.9	78110.7	72475.4	44047.4	28025.5	57160.5	40990.4	99862.9	89562.5	47160.1	6658.45	92316.9	51598.7	0.147368	0.00259016
(卤)-3-Hydroxynonanoic acid	63160	124376	67026.1	75404.8	67160.2	91919.6	69998.3	105342	82371.3	64148.7	71148	52271.1	53236.9	60385	61610.1	57553.3	59586.4	58082.2	60616.5	58516	59319.9	60294.7	60709.4	57318	52653.7	55443.5	53559.3	55563	49749.1	58554.4	50747.8	54967.8	54488.5	52881.7	66755.6	71738.1	0.0328045	4.71785e-05
(卤)-Carvomenthol	3773.47	1539.94	3598.37	2173.33	1558.63	2826.29	2056.45	2065.39	2088.27	2897.76	1972.41	2097.31	1849.82	4105.53	1019.58	1992.84	1596.81	1369.07	1953.81	1497.77	2739.4	2276.9	1616.55	2575.48	2850.03	1684.27	2549.22	2026.52	3035.15	1693.96	2418.57	2255.19	3231.72	2098.09	1834.68	2449.44	0.106002	0.799345
(卤)-Metalaxyl	707532	48994.5	414630	691306	302855	119714	427895	130247	237062	687677	702534	693809	593422	407600	781215	560574	410097	768539	383802	463207	275377	400614	420918	376796	359579	309620	306988	434419	795383	350939	412436	471048	486331	118155	517291	821302	0.118377	0.0367214
(卤)-Pelletierine	28129.2	85891.2	44940.6	52119.1	47473.6	99625.6	190777	363638	120789	49351.1	45678.6	57877.9	67272.5	78658.3	59601.1	58579.1	48380	77820	110304	76423.1	98477.2	59414.3	107572	118924	38063.9	47339.3	54689.3	55382.3	83824.3	57431.3	89841.7	73816.1	86757.4	84484.7	41719.3	43468.4	0.0320345	0.23403
(卤)-Ribaline	446114	151296	258076	469431	225659	327577	375965	383078	475458	312156	305207	263524	160879	195767	366946	228913	193771	381369	162671	135446	203927	71326	199196	119393	209457	223110	264646	213606	253747	68476.3	203899	240508	244337	72036.3	535124	409699	0.167306	0.031272
(卤)-Tryptophan	2.22258e+07	2.60243e+07	2.50248e+07	3.02465e+07	3.43673e+07	2.37858e+07	1.48469e+07	2.04346e+07	2.32717e+07	3.39472e+07	3.77972e+07	1.58705e+07	1.96332e+07	1.94855e+07	1.64716e+07	2.14277e+07	1.98057e+07	2.51383e+07	1.77565e+07	1.51022e+07	1.78003e+07	1.75971e+07	1.99895e+07	2.28849e+07	2.79755e+07	3.12031e+07	37237233	37965233	1.62777e+07	2.27423e+07	16977301	2.29339e+07	2.35507e+07	2.34227e+07	3.84189e+07	3.45603e+07	0.178033	0.835279
[(3,7-Dimethyl-6-octenyl)oxy]acetaldehyde	21587.8	10312	16628	20082.7	12617.5	14858.4	17503.1	18567.7	15120.7	10695.5	6286.37	29730.4	25330.1	26540.7	19774.3	16686.9	12532.9	13489.4	11779.4	13851.3	21086.6	21854.8	12343.7	16725.7	12228.7	10863	13595.1	14663.7	32061.8	15985.5	14625.5	15973.2	20246	16190.1	11992.4	25012.6	0.0141219	0.988247
[10]-Gingerdione	40588.4	38430.7	36935.5	37775.6	36363.7	39857.5	35390.7	45592.4	39944.8	27898.1	22968.6	31083	22837.7	48812.7	24784.3	35359.9	34228.3	35812.8	20638.7	34336.6	28132.5	29527	23596.5	31688.1	32404.2	30236.9	59707.9	31299.9	31075	30614.4	28239.7	28724.5	35496.9	36196.1	33839.1	32798.6	0.0600326	0.0831703
[7]-Paradol	38870.2	20427.6	29958.6	43604.6	30310.4	19652.6	17446.4	23274.5	36466.3	27747.3	16956.8	39846.3	35995.4	27965.1	33280.3	28703.3	25287.5	27595.4	14657.4	22797.9	32033.6	37444.2	20527	27772.3	33861.1	18396.4	23063.4	25399.4	32882.5	28242.9	20362.3	22794.4	25512.8	23660.1	26663.8	46375.3	0.0140824	0.980275
1-(1-Pyrrolidinyl)-2-propanone	58621.8	188551	113399	189696	145599	156629	168971	213529	172021	215283	171651	167432	175301	215539	223744	198604	217016	137027	163699	228778	258285	212587	166219	228640	170215	175484	191949	208728	158082	263261	175135	217476	228522	205790	135405	191747	0.15926	0.055047
1-(2,3,6-trimethyl phenyl)-3-Buten-2-one	7459.08	5827.78	7951.36	7155.68	6770.31	7021.9	7811.47	7452.87	6798.41	8244.1	7729.72	9181.75	8251.57	7983.54	9066.76	8190.42	8915.87	11425	7795.54	8061.33	7633.38	6797.45	9359.53	7583.61	7884.55	8601.84	7580.87	7836.97	9034.3	6346.47	7461.28	7927.69	9329.22	6377.81	8172.15	8235.35	0.0333219	0.00724396
1-(2,3-Dihydro-6,7-dimethyl-1H-pyrrolizin-5-yl)-2-hydroxy-1-propanone	3108.73	3005.68	3800.93	3347.63	3275.46	1033.76	1697.69	3463.44	1761.21	4752.47	4965.64	1316.91	662.891	934.333	581.869	718.44	1858.45	1367.42	352.201	1433.05	1919.93	1134.25	995.78	929.795	4533.6	4049.04	5343.12	6791.72	820.604	416.104	1245.57	831.844	1273.69	1354.91	3780.79	3573.24	0.0348652	0.365922
1-(2,6,6-Trimethyl-2-cyclohexen-1-yl)-1,6-heptadien-3-one	672.02	403.353	1524.3	2273	1333.69	234.603	245.139	291.998	280.572	1963.35	957.369	220.291	170.257	460.877	250.741	99.6892	440.308	422.129	250.008	584.294	253.572	304.2	401.122	364.235	899.651	795.729	1063.61	712.123	235.685	49.3808	401.548	427.751	257.399	367.455	1831.57	14371	0.0209685	0.296346
1-(2-Furanyl)-1-butanone	19370.7	44660.8	24974.3	31419.1	40747.2	11733.2	9805.28	22604.5	15121.4	32857.9	40634.3	11823.7	7693.25	10275.8	18086.7	4704.25	23900.8	20887.8	7551.58	14450.5	26087.5	17901.6	18980.4	11481.7	27815.5	27889.9	25841.5	40565.7	3787.22	12507.7	5874.27	9972.31	13447.7	11695.7	21485	17591.3	0.0526598	0.191727
1-(2-Furanyl)-1-octanone	1345.05	951.051	1460.95	1074.3	1430.84	1007.4	1012.71	946.4	785.921	962.361	1269.09	921.397	886.504	1028.35	954.111	1129.48	893.139	827.829	752.568	1239.98	1160.6	923.53	1119.02	822.38	1085.43	780.701	986.401	692.577	927.631	1011.19	753.672	1064.34	1136.24	730.581	858.426	1056.59	0.00725425	0.228261
1-(2-Furanyl)-1-pentanone	25235.4	23113.8	24527.3	22434.6	24992.5	21307.4	25268.7	27403.8	29679.4	22544.3	27593.4	22521.9	23206.3	27116.1	22242.7	23264.7	25118.6	26443.9	27929.1	23540	19562.8	22322.5	26324	25639.6	21370.5	25681.9	33892.6	26609.9	20978.8	19924.7	47294.7	23172.3	24456.7	23886.5	35939.4	35849.7	0.0178257	0.127205
1-(2-Thienyl)-1-heptanone	181851	290271	208318	224716	235608	366696	148336	131127	106150	194561	193589	183283	223461	106401	133486	134626	165510	122607	169944	131760	69030.9	149432	177598	129355	184931	155752	206560	203395	133193	237576	79584	147752	119101	94496.4	161359	147291	0.155696	0.0725244
1-(3-Methylbutanoyl)-6-apiosylglucose	105426	98812.7	56435.6	110814	126813	163269	89337.5	89320.7	79798	58485.9	82637.4	54423.3	76674	60874.3	64244	53464.1	38127.9	57119.8	48789.8	39266.5	48259.1	33892.5	22875.6	13365.4	33922.3	49104.1	35017.3	34144.8	33419.4	27594.5	41774.6	40326.1	51295.6	15436.3	120549	100305	0.235704	1.2656e-05
1-(9H-Pyrido[3,4-b]indol-1-yl)-1,4-butanediol	14576.4	17343.8	10241	20990.6	14354.5	9216.75	12687.7	16317.1	14689.7	22146.8	16922	15223.6	15043.7	13609.1	16334.4	14155.2	9804.06	15070.9	12857.7	15856.9	12332.8	17078.9	14254.7	13088.2	15077.7	20371.4	16272.9	16403.4	10400.7	15801.2	10144.6	16577	15824.2	12399.5	19138.8	19041.2	0.0118643	0.926813
1-(beta-D-Glucopyranosyloxy)-3-octanone	15205.2	12936.1	11186.4	13390.2	9010.48	5145.93	5307.49	6084.23	4630.11	13192.4	9139.18	5497.99	5922.67	7137.07	4711.17	7641.67	7033.13	6306.47	8244.87	7460.03	6009.88	9244.92	9588.78	8070.5	12269.3	13521.6	17947.9	12078.3	5852.68	5138.15	7752.93	5174.23	5748.85	6227.91	15527.3	9741.65	0.0500339	0.331652
1-(Ethylthio)ethyl methyl disulfide	4976.08	4274.04	5621.07	2863.84	6224.22	9639.81	2081.31	2261.95	3115.4	4780.33	7098.38	2647	4570.06	3433.04	2570.86	4659.25	3159.99	3105.51	597.649	3060.66	4208.38	2861.09	5501.6	3506.58	5877.18	5179.62	6290.61	6673.16	4076.89	4581.83	1160.69	6193.45	4174.74	2049.6	5977.86	2236.18	0.033885	0.524737
1-(Hydroxymethyl)-5,5-dimethyl-2,4-imidazolidinedione	121149	140814	126388	115900	150369	98668.1	78596.3	94516.9	76708.7	145877	115896	144801	114195	82119.9	90195.4	105119	144650	107022	108625	81818.1	148515	142426	131547	106170	118406	135342	89736.6	126670	117669	112053	83937.8	126183	74716.8	87759.5	94436	152381	0.0417388	0.620269
1-(m-Methoxycinnamoyl)pyrrolidine	2838.13	1580.9	2480.03	1878.27	3205.42	1186.76	3262.02	1953.08	3367.01	2247.42	2674.7	5203.68	4106.93	7031.84	7393.4	3012.52	4853.36	5525.51	5828.73	3188.82	3889.19	3985.94	5293.24	6031.66	4034.91	2984.69	2614.15	3697.92	6513.38	6469.21	6857.73	6991.83	4026.76	4613.27	2819.8	4251.42	0.0369354	0.0017623
1,1,2-Trichloro-1,2,2-trifluoroethane	584883	615925	658613	643660	590589	568855	639857	527190	584369	742422	641932	711231	708336	789137	758589	703435	755801	757789	752327	792134	665238	718772	754698	652858	712123	762411	790081	797602	668632	616555	751891	696165	586363	712795	687263	616015	0.314449	3.85194e-06
1,1,2-Trimethyl-3,5-bis(1-methylethenyl)cyclohexane	2054.6	17981.5	3120.21	18836.1	18766.9	16037.4	16541.5	19145.1	15966.9	16938.7	17127.1	18451.4	17685.2	18663.8	19251.2	21878.5	5570.39	2938.62	17463.7	20910.6	17362.2	14681.3	4604.22	18232.5	17479.7	20139.4	21648.6	21421.7	20337.9	18620.5	16316.5	18883.5	17491.6	18821.4	17956.6	17405.1	0.0493425	0.452896
1,1'-[1,12-Dodecanediylbis(oxy)]bisbenzene	13001.6	7231.29	11482.2	21243.2	5390.31	6399.99	2890.17	1038.17	10211.1	16562.7	48824.4	9747.2	10400.8	7924.77	3765.15	11051.2	2905.5	14530.3	7611.34	10141.3	7176.07	1479.17	23131.5	26396	11986.6	28346.1	5847.44	145851	22396.2	5399.83	5823.87	15730.8	1827.51	15.606	4054.85	27302.1	0.117833	0.263391
1,10-Oxidocalamenene	16212.5	12108.3	14889.9	14572.8	11703.4	12696.6	9808.51	11995	13593.8	13271.7	11065.3	26428	19926.3	13262.7	15457	18291.9	13489.1	15062.2	10254	8554.55	14702	14411.9	14333.7	11560.8	11321.9	16922.7	20168.5	12797.3	15615.3	13111.6	17908.8	12746.4	10927.4	14710.6	20006	21153.5	0.0283199	0.347914
1,11-Undecanedicarboxylic acid	28033	22720.1	35786	18112.6	15905.9	95794.6	76922.2	75615.8	100930	40739.9	20343.1	92296.1	110206	74076.9	49116.3	93044.9	56930.1	54738.5	134567	74954.7	46636.7	141325	81895.4	83209.7	31850.4	34773.4	28950.3	26311.5	97164.2	67777.9	130770	51371.8	60587.7	64445.6	20993.9	28267.2	0.115911	0.663959
1,1-Dihexyloxyethane	31621.6	20946.1	28107.5	20544.1	24940.9	19927.7	18870.8	17058.6	15312.9	16088.3	20308	21130.4	27100.6	19988.7	21746.9	19908.3	27855.8	31992.5	21486.7	27196.5	19722.3	18532	30485.9	18259.9	29529	20900.2	21156.8	13452.1	19508	18097	19345.1	18450.8	20723.3	17156.4	26245.7	11425.9	0.0321224	0.437555
1,1-Dimethoxydecane	3656.23	4115.33	4040.25	4438.37	3868.92	3407.35	3033.75	3454.16	6844.31	4318.7	3324.1	2646.24	4590.38	5302.09	3223.54	5504.99	2505.21	6258.83	5666.1	5762.4	3696.21	6069.95	4929.63	5316.8	5047.58	4334.92	5625.48	7121.59	5723.23	5085.96	5589.44	4723.45	10549.9	6279.11	4046.59	5963.43	0.0365087	0.0266337
1,1'-Thiobis-1-propanethiol	861.525	755.457	990.385	458.579	861.644	667.556	687.551	669.359	358.222	615.915	732.752	661.623	1075.18	603.625	658.164	749.885	830.546	1023.3	762.38	636.161	691.772	535.614	1179.78	635.116	1032.74	1004.71	823.934	793.233	863.587	880.235	770.661	749.677	825.395	717.259	915.371	610.561	0.00724927	0.54138
1,2,10-Trihydroxydihydro-trans-linalyl oxide 7-O-beta-D-glucopyranoside	4506.78	7677.79	4471.15	9332.56	8215.92	10244.1	8813.1	8605.12	9080.52	8442.47	6714.25	8092.34	9142.46	9874.42	7884.81	10955.7	6135.24	7483.06	8184.77	7232.15	9259.77	8821.55	5154.23	8087.98	6420.51	6234.81	9166.32	10196.1	10572.7	10045.5	7858.53	10362.7	9025.41	7910.3	6544.84	9860.31	0.00597359	0.750843
1,2,3,4,5,6-Hexahydro-5-(1-hydroxyethylidene)-7H-cyclopenta[b]pyridin-7-one	29403.7	50510.5	59887	55575.5	82062.6	22453.9	33820.6	26280.1	30301.1	49412	57367.2	32558.9	32360.7	33305.5	42065.3	34529.5	42358.1	42253.2	27234.2	36839.1	48756.1	51225.7	48626.2	31610.7	30913.5	34269.8	32863.5	31636.3	23758.9	31096.2	20517.8	27311.9	37327.1	35331.8	40734.4	45250.2	0.0393496	0.499081
1,2,3,4-Tetrahydro-6-propanoylpyridine	1789.74	4990.02	3519.56	3011.91	2961.02	7859.95	16034.2	28247.3	8551.76	2987.61	2964.46	3550.01	3834.72	5724.73	3315.53	5763.09	2368	4324.85	7212.44	4258.6	5831.3	3598.7	6245.45	9095.62	2167.93	2451.03	3179.46	2390.84	8096.29	4370.09	7278.2	5296.41	7537.21	6099.15	2187.22	2226.39	0.0390476	0.196194
1,2,3,4-Tetramethoxy-5-(2-propenyl)benzene	1479.68	2472.86	2603.55	2157.17	2270.87	554.43	2615.1	3176.55	2138.74	2234.17	1989.44	1156.84	1666.7	2568.44	2251.64	1394.83	1448.61	2096.6	1696.97	1843.5	2262.1	2442.93	1666.9	1739.07	1292.95	1368.99	1219.8	1257.58	1210.43	1747.65	1524.87	1801.17	1090.69	1288.48	1468.18	1698.41	0.01902	0.0723268
1,2,3-Tris(1-ethoxyethoxy)propane	46083.5	40911.5	38696.8	41853.9	50875.3	32761.1	16071.4	37469	36115	27343.6	28261.9	43816	43411.4	45834.4	28814.7	40765.5	21371.6	29459.4	43689.7	31204.6	45128	45636.1	34980.6	34648.5	41061.9	54275.1	55536.4	32923.8	20075.7	46224	26015.7	26153.6	36305.2	30455.6	51922.1	33173.5	0.0470079	0.773301
1,2,4-Nonadecanetriol	82760.6	122682	87023.9	303757	327994	1.01003e+06	486348	405889	953603	65905.9	65179.2	102676	108100	341101	328836	51328.9	514166	450816	128134	321609	597786	385859	248430	327912	99094.7	83565.8	171741	41126.6	83563.5	134568	68811.8	126421	98615.4	249085	277305	111660	0.278912	0.0961889
1,2,4-Tris(methylene)cyclohexane	69281.7	58031.3	62086	76673.7	59354.5	60731.3	50891.4	53604.4	65411.2	58251.1	45491.5	74392.2	60174.4	52380.6	55504.9	53352.4	52158	56583.8	42728.6	48080.2	63982.4	80980.6	47454.4	44803.8	63092.1	46975.6	55524.7	52462	56565.6	49695.7	47162	52283.5	51478.1	47366.9	50629.8	67227.3	0.04593	0.193143
1,2,4-Trithiolane	69829.4	104384	80572.8	104384	92552.3	102997	97439.7	109741	94567.6	107590	96227.9	100414	91990.5	110904	96570.8	115265	85731.3	77657.3	105024	112955	98456.9	99412.8	88373	94616	96989.5	109990	102262	111912	104328	103198	101291	107965	99080.8	100333	92372	94484.1	0.051973	0.540829
1,28-Dicaffeoyloctacosanediol	1.58871e+06	2.37186e+06	1.49105e+06	2.06201e+06	2.1112e+06	1.51259e+06	1.40795e+06	1.52538e+06	2.1106e+06	1.30018e+06	1.22116e+06	1.26257e+06	903191	1.45219e+06	964907	1.56935e+06	1.2968e+06	1.36228e+06	965212	1.48428e+06	1.21424e+06	1.32882e+06	1.00706e+06	1.53678e+06	1.3777e+06	1.32466e+06	1.22843e+06	1.47442e+06	1.44082e+06	1.37966e+06	1.601e+06	1.61172e+06	2.18658e+06	1.60722e+06	1.5897e+06	1.30561e+06	0.605689	0.000179679
1,2-Benzisothiazol-3(2H)-one	26681.5	17635.2	13366	12395.8	14285.8	13703.4	8868.72	11500.4	11210.9	9669.16	10251.6	12077.2	11567	11692.5	12851.9	11284	28107.4	12771.3	17597.4	11394.3	258135	16726	16976.1	12112.9	11178.4	12460.3	12209.5	10035.9	11855.2	16896.2	11078.9	11136.8	15935.6	14516.5	14135.4	10163	0.146745	0.51836
1,2-Dihydronaphthalene-1,2-diol	17.038	892.497	147.389	52.2194	282.12	7249.49	19193.6	8620	7826.82	167.175	106.561	5708.38	4639.72	7359.01	11377.5	5108.97	18219.6	5397.78	6975.04	8564.82	7892.87	3922.2	4675.8	9388.09	556.177	1607.64	180.507	194.7	5818.66	5755.6	9489.78	7732.85	6111.48	16876.1	344.56	54.5945	0.0384941	0.729069
1,2-Dimethyl-3,5-bis(1-methylethenyl)cyclohexane	677.628	617.762	1059.52	689.306	310.21	575.954	716.679	804.597	476.517	467.114	480.957	623.557	953.383	679.108	515.445	647.772	854.581	915.519	609.536	653.325	897.273	548.649	839.055	412.804	719.945	627.51	512.957	553.534	707.029	403.136	664.27	624.942	536.802	664.022	838.523	478.981	0.00367776	0.853742
1,2'-Di-O-galloylhamamelofuranose	116973	201329	106936	189321	208813	131060	72413.1	160795	128942	165279	166711	206995	226783	133248	216493	115157	82840.2	46755.7	81525.7	87168.8	112583	175862	108120	84072.2	214100	159805	225560	261628	127637	150090	109281	183912	90998.5	192543	186044	272157	0.122043	0.821804
1,2-Ethanediyldicarbamodithioic acid	12697.7	12308.5	10693.8	13484.2	13535.9	12798.4	16313.8	16147.3	11332.8	12947.7	12595.9	13581.9	14529.1	16385.3	13887.5	14667.5	13341.4	12738.8	14662.1	14416.3	15922.1	13743.9	14954	14448.9	12035	12893.1	12162.4	14126.8	16800.6	13619.1	15173.8	16492.3	18653.5	13043	10401.8	11626.8	0.0132096	0.71699
1,3,5-Trichloro-(2-methylsulfonyl)benzene	99057.9	111307	115719	90409.1	101851	95900.6	100886	100673	96814.5	119246	119146	105973	112078	128745	125430	121040	128042	121009	119632	149993	123057	105183	134488	107043	122632	129885	141082	124073	103023	97254.5	114402	117510	98710.7	116712	118175	93146.9	0.113093	0.00027586
1,3,5-Trichloro-2-methoxybenzene	21626.1	32101.5	18706.2	20800.3	19728.9	34362.3	24820.3	27853.7	31388.9	21062.7	23379.9	20792.9	20094.1	17518.5	20497.7	18823.5	13548.4	13998.8	25144	21959.1	20224.7	18739	17484.7	22374.5	30746.5	24132.3	33038.7	25713	15020.3	35945.2	19246	26385.5	19926	17120.2	32649.1	34681.7	0.0842822	0.0604149
1,3,5-Trimethoxybenzene	109392	118574	112526	117707	115357	128487	107617	126192	112989	119376	115924	105407	104929	119552	116023	116590	114283	124143	107812	124901	108309	109519	119791	108479	105035	111096	108359	120128	110987	127750	106178	124193	110572	102867	106777	108306	0.0360449	0.621673
1,3,7,12-Tetrahydroxycholan-24-oic acid	6927.36	5547.69	6678.25	8393.36	9672.46	79270	66529.9	61163.1	50008.3	5726.37	11589.5	80080.9	37265.7	36462.9	82173.7	43824.6	65049.3	55147.6	92077.9	63562.3	56501.2	69326.2	43247.4	58972.5	7187.14	7265.64	5282.04	20384.2	78781.5	52826.9	79361.4	43007.2	53763.8	66019.1	8077.3	10037.2	0.104811	0.59192
1,3,7-Trimethyluric acid	134753	35362.2	83624.8	75251.2	107922	33305.9	65370.9	78045.6	37304.4	87291.7	155609	78592.8	102736	94858.3	84186	98839.3	71845.8	98271.5	51127	69445.3	68522.2	56828.1	85093.5	30337.5	71504	76158.9	50428.9	67783	70653.7	50212.7	57584.1	63146.9	53349.3	49921.6	102650	69451.5	0.185237	0.0673696
1,3,8-Trihydroxy-4-methyl-2,7-diprenylxanthone	23698.2	15192.1	12814.3	32082.2	27191.4	69678.9	73130.4	80946.8	121829	20310.9	15592.8	56773.4	40420.1	62497.5	64871	56666.1	39793.7	55369.4	66389.3	48299.5	52484.8	36858.1	32345.3	29616.4	14001.2	13022.7	13936.6	10180.5	48502.6	18986.6	38587.4	38764	42606.4	26069.6	33908.2	31171.6	0.167314	0.151039
1,3-Dichloropropene	17923.1	17770.5	16388.5	12712.2	15761.7	21682.7	17550	19176.9	12455.4	16999.4	17215.8	21575.5	20654.5	17016.4	14560.3	15510.7	14194.5	11000.7	16671	14814.9	14330.1	15068.3	19842.8	11382.8	18852.9	20026.3	13926.1	14515.8	13452.7	18746.6	14998.1	14396.8	9925.97	18491.9	13756.7	10919.7	0.0291895	0.423075
1,3-Dihydro-(2H)-indol-2-one	478.05	2206.45	1568.45	2500.28	2622.88	1343.39	1346.18	1666.68	2095.35	2767.48	3057.84	1729.37	1204.31	1439.42	1523.07	1794.86	902.248	1193.74	1281.93	821.665	1511.09	1632.27	964.388	1752.53	1632.52	1953.35	2379.81	2665.54	1281.11	1631.17	1317.23	1147.21	1651.87	1475.16	2682.7	2611.85	0.00595971	0.973633
1,3-Di-tert-butylbenzene	10258.7	10423	9227.68	9756.07	10759.6	13494.1	23661.7	14545.3	15687.1	8644.09	9398.82	11354.7	12500.6	13447.6	15527.9	10867.3	19496.3	13352.3	12365.5	18384	15436.1	12286.6	13165.7	12956.2	8315.47	9396	9590.78	9254.59	13169.7	12038.3	19626.5	11983.2	15999.5	26407.1	8725.04	9356.98	0.0113033	0.632221
1,3-Octadiene	206753	158681	190353	228876	186564	244989	213001	192398	238857	213190	176560	282560	230483	224786	205008	203564	212979	218211	161448	193372	254407	303831	225076	183230	252155	203405	218032	232761	227288	190532	175179	189572	198656	202037	204884	261610	0.0932368	0.307022
1,4,5-Trimethyl-naphtalene	4621.62	3771.96	4045.07	3009.95	3819.74	5822.74	3831.49	5021.09	6615.89	5543.91	6200.97	5379.36	5242.41	6331.27	5615.36	5009.09	5928.22	4690.51	4936.18	5718.07	5638.63	5759.31	6799.69	4901.78	5297.2	5603.22	6117.17	5363.48	4763.07	3815.35	5515.34	5037.45	5820.03	5621.88	5754.22	4806.33	0.0234081	0.0209099
1,4-Benzodioxin-2(3H)-one	1287.51	929.586	1202.52	1046.49	1125.42	825.479	315.283	1172.97	757.426	961.266	1141.7	1050.55	1115.81	1061.11	987.688	937.784	1428.29	1541.21	1142.26	1146.94	1092.28	1056.64	1520.03	1074.43	1149.17	1066.96	1056.51	1016.38	890.864	838.516	1064.13	1163	922.014	1114.51	1121.69	970.609	0.00788423	0.284775
1,4-Dideoxy-1,4-imino-D-ribitol	1840.27	2989.53	1849.84	2122.44	2349.07	3880.6	1218.51	1394.84	1216.95	1460.34	1929.33	1427.78	1571.62	1590.45	1885.76	1201.73	1272.16	883.812	996.458	1040.21	1280.36	1803.8	1200.43	1145.07	933.635	1065.72	708.84	1295.23	689.998	1633.98	871.265	1346.43	1117.4	1040.26	1604.3	1812.51	0.0253126	0.00268897
1,4-Ipomeadiol	30350.4	26191.7	31880.1	29126.5	28384.2	178216	164911	219580	201587	217221	200905	212674	153768	191896	199984	218704	192841	164540	202530	195479	190553	203038	149032	255541	203245	277957	220757	213477	152197	210830	318430	255733	257359	335151	229080	225127	0.285543	1.24504e-05
1,5-Dibutyl methyl hydroxycitrate	11546.3	15355.6	7564.62	19913	22904.1	30703.2	25363.9	23998.6	22116.7	18429.5	12088.8	10040.5	8925.03	10052	15892.9	14021.4	4023.44	10415.3	9401.43	12538.9	8033.95	3030.71	5822.31	4777.23	8081.47	9804.85	4733.58	8673.01	13681.1	7390.08	7868.75	6311.66	10759.8	2477.46	21670	23339.7	0.0882772	0.000681763
1,7-Dimethylguanosine	10326.3	7819.1	7650.56	10458.6	9263.28	11519.4	14830.2	19928.2	12967.2	8833.64	10630.1	7689.3	4628.95	6917.14	6235.25	7832.67	4697.54	7228.74	6961.72	7611.28	5864.82	5704.51	4912.77	7690.76	7996.14	8595.8	7003.63	6853.52	7806	7231.41	10566.9	8542.13	9932.29	5951.23	9403.33	14334.7	0.0532477	0.000968847
1,8-Heptadecadiene-4,6-diyne-3,10-diol	41975.7	32537.6	54275.4	44350.1	25315.2	52003	27412.9	36531.5	88173.8	45578.8	157641	29710.1	53089.6	40847.4	37407.4	47700.5	39159.8	11788.5	23050.9	58174.5	23795.1	23732	65695.9	42331.4	134989	75492.6	62045.5	36496.3	82226.9	34790.6	78945.7	31994.5	25103.1	40892.5	31007.9	30151.8	0.0618072	0.505692
1,N2-propanodeoxyguanosine	16610.6	12780.9	6962.63	19322.2	7435.78	32647.1	12454.5	22576	54570.5	12176.4	22037.9	20270.2	20277.2	16747.6	49148.5	32083.2	13459.3	22646.6	21467	18273.8	16535.4	19922.4	23976.3	20282	4912.23	6170.02	9083.88	4000.45	55225.3	23409.6	24637	33496	20528.4	14800.7	14646.3	21430.9	0.0614314	0.822339
1-[(2,5-Dimethylphenyl)azo]-2-naphthalenol	955827	526838	584878	877011	730572	728113	830701	1.48992e+06	578798	673193	731211	607857	349032	453328	381185	388019	408061	457838	298833	296865	322225	228184	386479	190441	547889	665300	572346	576657	446895	292372	437929	461285	424566	407006	675417	793700	0.490256	0.000951962
10,11-Dihydro-12R-hydroxy-leukotriene E4	147741	61670.7	101135	160038	173908	139607	175728	147899	151581	93017.2	128588	104463	108764	86351.6	62081.9	92550.8	50787.4	68748.9	75038.9	44774.3	59253.2	59375.3	65865.6	78860.8	71616.8	42151.8	49255.3	28065.9	36532.4	32704.9	57961.2	43402.2	38607.6	22200.1	187527	239290	0.236221	0.00231398
10,11-dihydro-20-dihydroxy-LTB4	13994.4	9075.96	8436.93	12738.4	14543	12816.8	12253.5	13943.8	17342.1	8080.31	9674.52	8454.44	9311.42	7801.37	10277.6	9425.51	6343.49	10228.9	7749.9	7918.85	11978.7	7207.81	6970.77	4803.7	5740.24	6655.88	3947.77	3199.89	4954.11	4648.05	7179.38	5296.55	5625.56	4375.11	19373.5	15640.3	0.0647552	0.00207113
10,11-dihydro-20-trihydroxy-leukotriene B4	16590	10290.4	18208.5	24279.5	17031.7	484162	1.69577e+06	613436	524934	14044.7	17686.3	313615	450924	497107	740223	242417	1.19591e+06	642153	448036	891754	660923	316706	442719	597469	12092.9	12147.3	12823.7	15723.9	396238	430461	1.07741e+06	451897	437621	1.91178e+06	11160.3	21473.3	0.218476	0.651751
10,11-Epidioxycalamene	35471.2	16578.5	28950.1	40620.7	27772.4	22576.5	32298.1	13088.6	13219.8	36631.1	29159.9	29846.6	17187.7	17813.8	28488.8	31585.1	34678.9	43950	28801.9	32094.6	23453.9	35221.2	47862.9	18360.8	57769.9	54969.8	53344.3	32596	30972.8	36617.3	45273.5	34934.4	26775.6	20906.8	26380.9	17984.2	0.0956048	0.0732863
10,20-Dihydroxyeicosanoic acid	25521.9	33620.4	37085.4	9787.26	22886.4	9097.14	15878.8	85783.6	16077.3	22434.5	8828.61	16816.6	5808.08	26573	5806.14	27688.4	25154.5	8630.02	5160.15	10275.2	27633.6	16322.2	11288.4	49638.2	11518.3	9330.28	576587	65545.3	37937.3	45301.3	36007.8	18473.7	121402	37294.9	85155.5	51212.1	0.275359	0.42909
10beta-12,13-Dinor-8-oxo-6-eremophilen-11-al	474713	520051	490803	493198	525354	372919	222558	257130	327194	689577	626179	604219	659220	654185	506775	569562	565239	610911	474227	591383	530769	659234	575065	615059	755224	642244	684694	641381	451768	519759	550175	382676	467864	529937	505061	490235	0.365974	2.50615e-05
10-Isopropyl-2,7-dimethyl-1-oxaspiro[4.5]deca-3,6-diene	40181	25399.4	50799.9	30262.1	28903.6	30120.3	26625.1	30314.6	32917.4	53141.6	31843.4	18517.6	19938.6	25254.3	20910	22296.3	20868.2	22174	24108	23683	31481.4	24086	34154.5	31460.2	32953.3	37084	45682.6	34552.8	30034.2	18266.1	26654.5	19468.8	20510.8	27580.4	35111.6	43468.4	0.087091	0.204962
10-Methyltridecanoic acid	1648.45	1361.48	1346.79	1340.21	1328.99	1172.43	1062.52	1364.32	816.571	1406.25	1209.68	1437.09	1501.74	1589.35	1137.14	1137.86	1836.48	2244.59	1526.19	1511.22	1403.07	1234.93	1640.3	1248.69	1362.05	1295.15	1377.62	1326.88	1310.86	1417.09	1298.65	1423.51	1328.59	1317.48	1267.68	1208.38	0.0135167	0.165393
10-Undecen-2-one	9396.25	5718.13	9380.72	6191.15	4935.28	8007.99	6155.27	9282.8	6947.06	8009.75	6392.87	4592.53	5678.77	9141.46	6514.89	6982.1	5088.55	4077.16	5698.46	4053.23	6894.77	5020.05	4880.75	7380.08	5841.37	5601.29	7831.51	5332.12	9684.68	4900.42	7712.61	5898.57	7206.51	5351.63	6504.76	8007.98	0.0183805	0.400491
11,12,13-Trinor-1,3,5-bisabolatrien-10-oic acid	279891	220107	240752	280496	228336	244341	207661	200177	216484	292293	273719	417784	350605	259379	267481	265410	245629	263118	197031	211673	244273	273198	214401	231930	327792	314539	295193	279609	259866	247660	250733	224375	275190	255517	292351	319544	0.140473	0.140401
11,14,17-Eicosatrienoic acid	11672	15198.3	19949	6995.04	4241.97	7889.72	16697.7	6143.36	12200.2	6059.37	2363.04	19351.5	7349.39	6927.96	18472.3	4284.37	9873.47	20730.8	37061	4507.42	8264.27	5538.8	5986.18	9550.58	3313.5	3630.88	4792.52	5257.8	8865.3	7960.13	3662.65	3258.1	17806.4	9806.23	3922.37	9357.11	0.107518	0.101333
11beta,17beta-Dihydroxy-4-androsten-3-one	1583.4	714.357	650.099	1147.52	1465.39	2265.95	2768.71	1816.83	1714.1	777.588	815.346	4502.78	14048.9	832.915	13479.3	17700	10029.9	1213.13	5055.57	1518.69	492.36	9779.6	1434.61	16221.3	981.649	1163.15	1590.65	709.629	15952.6	1765.26	1691.89	19097.5	17158	12293.8	1629.84	848.642	0.0440065	0.1684
11beta,20-Dihydroxy-3-oxopregn-4-en-21-oic acid	2349.88	3595.74	8772.73	8314.74	6365	8892.11	19995.6	15869.7	25767.2	7682.15	6628.46	16873.1	25610.5	25698.6	31112.6	39386.1	34547.8	23049.5	26765.5	36915	32059.9	21874.1	25534.8	17975.8	3132.69	8002.39	1982.86	5761.04	38307.9	15345.7	46453.5	20142.6	20689.5	33167.6	3639.32	11343.6	0.0869041	0.138264
11-Dodecenoic acid	519234	369129	439823	566985	447706	447540	366484	361522	443593	416187	298294	537860	426526	389505	401847	370567	395349	412259	287244	357385	480340	569960	326264	323370	501013	338392	391103	383770	407862	344921	324634	332321	342550	368009	396106	483438	0.102802	0.269777
11-Hydroxy-9-tridecenoic acid	19107.9	8706.12	13543.2	15994.5	14906.8	6944.17	4835.83	9431.58	11485.4	7004.77	7980.15	17408.6	10425.5	7306.08	11017.5	13310.5	27406.6	19573.8	67831.8	7000.2	18454.9	12175.4	8082.51	57654.9	9698.6	6173.81	27058.4	11142.4	12033.9	9005.7	8533.31	3606.93	27137.6	14664.2	10232.7	17540.8	0.0486892	0.62836
11-Hydroxyeicosatetraenoate glyceryl ester	14137.1	7642.2	11934.8	31095.3	13987.2	17404.6	18730.7	14950.1	46129.1	14285	9361.55	104926	46299.4	18381.2	23863.1	17854.5	38419.4	27534.1	20795.4	15970.7	28865.7	62570.7	17547.9	22906.4	34177.3	40340.7	25371.6	34355.1	61789.3	26433.5	22476.7	44814.2	42192.6	26212	7148.01	18474.1	0.0650214	0.354339
11-Oxohexadecanoic acid	84444.4	46967.4	59909.7	74783.8	67311.3	55912.9	88979.4	85887.8	53149.1	49041.6	57754.8	56192.2	54769.3	52916.9	41901.7	42685.7	42758.5	34793.3	38449.4	39493	42008.8	44173.6	49083.3	36672.6	50957.6	42993.8	36460.4	36336.4	50986.9	58457.1	49646.7	48555.6	43533.4	47631.3	53541.4	63707.1	0.136291	1.90579e-05
12 Hydroxy arachidonic acid	49930.2	19863.2	32547.9	52000.7	39968.1	39926.5	56050.2	35162.5	37473.9	30673.6	30552.3	36026.8	37136.6	21776	38112.9	35300.3	26414.3	33355.6	27061	20059.2	28223	18085.1	13580.2	14714.1	21278.9	15953.4	14919.4	9409.81	27251.9	14451.8	25378.7	16695.5	33483.7	7162.43	53876.3	58753.1	0.139799	0.00168531
12,13-DHOME	1.09918e+06	1.05345e+06	1.36091e+06	1.58588e+06	1.26117e+06	1.15418e+06	950573	796095	1.15407e+06	681072	1.04589e+06	799203	657288	745092	1.10241e+06	356457	869415	1.01566e+06	437471	1.05952e+06	651217	999571	940098	599169	1.04536e+06	838977	913792	837972	517489	822016	392353	535607	460079	802742	1.08275e+06	718676	0.455059	0.000996709
12,15-epoxy-13,14-dimethyleicosa-12,14-dienoic acid	10896.9	3624.63	17889.9	8046.33	6815.07	6626.36	2275.49	5256.27	5051.09	8269.2	6393.15	6362.78	7571.74	10019.6	6112.73	4393.56	4453.65	4593.29	7060.01	4536.3	8813.83	4178.77	4307.9	5350.95	6109.63	4387.77	9201.35	4877.16	8567.5	4588.81	5614.72	8800.35	3531.98	5844.16	13998.9	14084.2	0.0139676	0.609748
12,15-epoxy-13-methyleicosa-12,14-dienoic acid	622.297	1174.74	2345.04	1471.72	17480	1448.54	921.528	1858.61	2061.62	10223	884.613	1484.57	1868.37	1548.69	2773.24	1956.17	2850.6	215.372	3304.02	1415.96	655.577	3299.1	1831.08	2627.48	1349.26	681.671	6349.21	2825.56	3278.57	1620.08	1851.62	4175.01	2424.59	3878.28	14338.7	1667.2	0.0144154	0.769826
12,20-DiHETE	2658.93	2993.08	1802.63	2458.59	2270.05	5248.27	2297.67	4299.83	5569.01	2104.87	2623.59	2166.9	2978.49	3237.11	3610.38	2163.77	2597.21	2137.35	4076.96	3053.07	2810.04	2149.69	3106.2	2102.46	1253.51	2744.1	1397.5	1760.24	2700.57	3404.41	3448.65	2591.6	1559.45	1971.85	2337.03	3791.62	0.0233861	0.179496
12-Hydroxy-8,10-octadecadienoic acid	184582	133331	202690	159834	174281	195449	172923	178120	190553	150331	145623	158295	131014	163435	143007	150358	126374	114919	142550	167091	153485	169825	145846	158588	165316	118773	126816	121346	168439	158946	167758	163667	137381	138386	168103	178714	0.145121	0.00186922
12-Hydroxydodecanoic acid	311219	285721	285311	290662	383588	109138	96530.4	112269	107216	81300.7	72133.1	107024	97588.5	85840.1	102582	100387	103505	117163	91545.7	106725	87491.2	114057	100117	99267.2	86883.5	85818.5	93797.7	98024.6	91951.8	97372	102997	93053.4	109747	114301	113148	103213	0.300491	6.32205e-05
12-hydroxyheptadecanoic acid	168432	105232	114884	147492	101515	149875	40245.5	108725	126073	47174.2	59516.8	126585	145456	59852.8	84990.7	60964.8	74666.2	43811.5	26610.7	15066.2	83846.6	170828	51048	46168	62555.1	51518.4	35515.3	56631.6	80065.8	68173.6	25230.8	52063.7	73505	53425.2	95086	168022	0.160564	0.0373328
12-Hydroxystearic acid	2.12243e+06	907848	3.36895e+06	3.95651e+06	3.67951e+06	1.35465e+06	2.35145e+06	1.56923e+06	1.91507e+06	4.36972e+06	4.57924e+06	2.53952e+06	2.96432e+06	3.43423e+06	3.1157e+06	4.14857e+06	3.3883e+06	2.95766e+06	2.91199e+06	4.16419e+06	2.98498e+06	2.07492e+06	3.58657e+06	3.31877e+06	5.66521e+06	3.57224e+06	4.93316e+06	4.78748e+06	4.24848e+06	4.07824e+06	2.40774e+06	3.3558e+06	2.97161e+06	2.74489e+06	3.64304e+06	4.65193e+06	1.09859	0.00703432
12-Ketodeoxycholic acid	836104	407038	738257	630929	521410	1.01926e+06	278566	566241	1.51856e+06	327254	1.4472e+06	498680	818471	776441	289544	618379	289610	689224	756784	1.05812e+06	539345	339224	643388	882765	1.14458e+06	839497	663566	4.40116e+06	1.54543e+06	328789	1.2818e+06	940712	221839	248734	583465	1.06046e+06	0.72307	0.268632
12-Methyl-13-tridecanolide	239958	40153.9	198692	58385.8	58523.7	110658	119993	130863	99708.7	222250	117489	93691.1	116356	191457	69985.5	101642	92766.9	64707.2	86556.5	80357.3	201294	123390	138517	186281	219039	75395.9	258875	154457	304301	63046.7	107410	115924	171288	128090	108183	171204	0.257952	0.124716
12-Oxo-2,3-dinor-10,15-phytodienoic acid	238511	244595	280404	263321	288542	55384	43705.8	60035.1	63639.9	339119	265742	49927.8	48983.1	51384.3	40946.1	39890.3	62058.3	66005.5	45759.3	65457.4	70665.4	58964.2	98671.1	55439.1	297162	339855	286479	290238	49500	38224.6	42178.6	45403.6	40663.8	66649.9	231781	259016	0.248318	0.408777
12-Oxo-20-carboxy-leukotriene B4	96881.4	19636.8	114565	168838	154505	15113.3	37142.4	13559.4	7974.21	209851	124962	141174	41715.3	50677	91533.7	24866.6	63518.3	96112.3	8587.2	56670.7	18299.3	38945.7	33570.1	31094.4	81307.8	84959.1	86435.5	83089.8	56663.4	33407.6	35881.2	30306.3	62143.3	13332.9	104894	165044	0.108119	0.68025
12-oxo-20-dihydroxy-leukotriene B4	38082.4	6482.05	39278.2	76653.8	58318.4	14153.9	31738.9	6426.71	8159.56	112753	68200.6	76000.4	37866.6	31162.6	71745.1	14221	29247.1	48994.6	14421.1	50788	17516.2	37680.9	27269.2	16331	50929.3	57366.7	50367.6	45876.1	53702.8	42258.4	37356.6	27945.2	52682.1	13305.4	77573.6	114245	0.0626491	0.340569
12-Oxo-20-trihydroxy-leukotriene B4	7708.97	285.325	10058.8	16788.9	14482.8	571.53	2642.93	1793.57	270.348	24055.2	12951.1	13292.5	3298.87	3537.94	8758.29	2814.89	3563.03	8341.67	147.482	5419.62	1555.67	3728.82	1912.53	3887.16	6768.46	7645.23	7341.05	6873.26	5038.07	3255.36	2590.14	3018.11	4642.86	1097.3	10768.6	14857.5	0.0364858	0.65528
12S-HHT	23346.2	23967.1	28300.4	23086.2	23538.5	12682.4	8964.71	8926.69	11042.6	25427	23829.2	4388.6	5399.83	6030.18	6355.79	4000.69	6943.14	6760.17	7639.51	10304	8478.05	10881.2	10620.2	7536.97	24346.4	26674.5	20550.9	20663.9	5176.67	9009.75	4153.86	3646.72	4479	9239.94	19488.5	24663	0.0798824	0.105979
13,14-Dihydro- lipoxin A4	68538.8	32971.7	40936.4	71699.6	76654	53089.7	71488.8	88108.1	112638	45009.7	36868.3	51528.9	50933.5	32636.2	61189.5	53545	33846.9	61840.9	55085.3	37103.2	102863	49878.4	31969.1	20143.8	28543.4	28544.8	17547.4	18899.5	23326.6	14422.6	33818.4	32331.9	33565.4	21506.9	92876.1	118366	0.120094	0.0701156
13,14-Dihydro PGE1	3741.41	8987.99	4370.28	10108.8	13986.7	9741.81	8110.07	10937	10850	9329.63	8135.27	5989.22	11032	7759.86	13124.5	4848.16	8659.29	11772.6	11857.8	10146.1	9971.42	6921.84	5770.62	4038.67	5099.95	4471.81	3337.02	4638.03	3594.78	12894.4	8411.17	5576.67	4631.66	13389	6404.25	15766	0.0557785	0.0494783
13,14-Dihydro PGF-1a	13007.8	52484.4	14128.6	44621.2	51561.5	81711	34918.8	54372.2	78652.1	24909.1	37781.6	22440	31010.4	36156.2	67003.2	20870.7	49504.9	46528.5	55701.8	47585.4	43939.9	30092.5	38273.1	19277.7	7850.31	24472.6	10019.8	11356.9	29994.3	58149.8	47930.7	33639.8	17165.6	54719.3	16932.7	68356.7	0.114199	0.106377
13,14-Dihydro-15-keto-PGD2	203816	135972	147375	243910	198740	180174	167868	156297	245255	184722	199802	167728	166615	126089	248695	170300	98133.2	148593	126204	174217	161755	138690	97554.1	88973.8	99703.2	119840	94850.8	86626.7	128038	96408.4	136113	106894	137828	60498.2	294847	356264	0.180892	0.0980377
13'-Carboxy-alpha-tocopherol	143041	112082	135184	144872	139128	123792	106774	121360	114560	141034	123343	108486	143930	118077	128850	139362	126141	125327	174358	123228	117694	100563	130154	142058	135411	135641	149764	142020	123086	129783	126110	128275	130766	121376	145862	128323	0.0302223	0.839346
13'-Carboxy-alpha-tocotrienol	18081.5	12846.2	35913.1	12261.5	9109.12	37961.1	54112.5	49126.4	44392.8	28856.9	50683.6	4874.19	26100.7	56952.2	20009.3	26172.3	21059	26538.1	54376.9	3312.46	25941.9	38936.2	47781.9	61204.1	17703.2	43787.1	73166.4	50557.1	60603.4	43334.1	79252	52562.5	60886	38850.1	31790.8	49868	0.119182	0.0968433
13-HDoHE	6508.55	11904.3	5274.41	10273.1	7089.42	16630.3	4626.51	10830.7	21798.5	7387.85	17570.7	5248.23	7714.77	9249.92	5962.74	7604.87	3211.28	5994.5	10294	16333.1	8186.35	4995.8	6475.78	11329.2	11131.9	9543.14	5604.36	54935.2	21458	9100.81	19394	10273.5	2214.28	5766.03	5336.48	19449.7	0.082776	0.399081
13-Heptadecyn-1-ol	607152	377604	674516	536508	515645	636157	585910	470209	712408	591911	183559	613973	438663	399155	350078	427898	350847	384100	398852	618478	840133	507141	615717	553925	641738	318834	587213	495330	416981	387764	403410	392384	344008	549313	818424	649756	0.460581	0.0625759
13-HODE	30976.7	29752.8	38893.6	46479.8	37364.6	25996.6	22938.3	9408.4	24614.5	21923.1	35646.3	22200	21158.1	17659	34450.5	9362.15	25675.5	33914.8	13433.9	28382.6	27678.7	31154.1	32663	9047.99	29920.4	25562	31226.7	21094.3	15037.4	22188.2	9850.28	20311.9	13810.5	29676.7	29032.1	18994	0.0391833	0.236989
13'-Hydroxy-gamma-tocotrienol	1.88782e+06	1.5989e+06	2.81539e+06	2.50257e+06	5.36942e+06	2.26362e+06	2.41649e+06	1.84471e+06	1.70723e+06	2.62634e+06	2.77871e+06	2.05124e+06	2.23204e+06	1.99732e+06	875747	2.27434e+06	2.58232e+06	2.08053e+06	2.96692e+06	3.183e+06	2.04252e+06	1.19355e+06	3.25422e+06	1.96569e+06	3.00336e+06	4.14166e+06	5.21904e+06	2.54083e+06	1.66744e+06	1.36196e+06	2.39593e+06	1.60067e+06	2.01165e+06	1.56637e+06	4.33675e+06	1.98326e+06	0.704696	0.532228
13-Methylmyristic acid	19795.8	14848.3	18604.6	15272.3	16875.7	15048.6	15598.5	15333.3	12931.2	15162.9	17083.2	15068.9	20208.5	17360	16703.4	16174.2	19117.3	22683.6	17001.2	17190.8	15638.2	14524.9	19414.4	14810.7	18866.9	17591.8	16028.3	14595.9	14816	15501	15596.3	17280.2	15846.9	16306.3	16879.9	14072.8	0.0400114	0.219373
13-Nor-6-eremophilene-8,11-dione	1.424e+06	1.62201e+06	1.50839e+06	1.53476e+06	1.61553e+06	1.09865e+06	678532	785149	1.04362e+06	2.03791e+06	1.97735e+06	1.84132e+06	2.06465e+06	2.00048e+06	1.54867e+06	1.69045e+06	1.78076e+06	1.93288e+06	1.45282e+06	1.86432e+06	1.56216e+06	1.96706e+06	1.75809e+06	1.83931e+06	2.36053e+06	1.96518e+06	2.15529e+06	1.93448e+06	1.33383e+06	1.55416e+06	1.6515e+06	1.20043e+06	1.4315e+06	1.66952e+06	1.55481e+06	1.4986e+06	0.632561	4.97569e-05
13-Oxo-9,11-tridecadienoic acid	4351.59	6407.43	6514.13	4173.22	4006.85	3666.29	3107.86	4706.09	4001.05	13045.4	3532.57	2200.52	2308.67	2387.24	1984.65	2707.24	2891.07	2391.46	1915.07	3150.17	3532.19	2654.39	3164.05	3669.72	3653.62	10289.8	2515.9	4426.77	2206.74	2189.26	2446.82	2929.26	2561.31	2828.87	3882.43	4075.09	0.0156871	0.571947
14,17-epoxy-15-methyldocosa-14,16-dienoic acid	440674	257912	498422	966062	440465	478203	290290	671729	436366	568194	406420	690424	758774	449311	409385	426250	408779	370355	189080	240066	677692	646173	191337	513105	412295	147440	461179	392595	391512	349631	285817	219241	514902	230028	333587	663607	0.224867	0.487118
15(S)-HETE	74151.5	42225.9	44350.6	65084.2	50955.6	68302.2	50933.5	48780.6	79694.1	47824	55703.4	51301.4	43608.1	47528	58990.7	48848.7	37932.7	53250.5	37775.4	39109	36064.4	33826.3	31310.7	37176.3	37585.5	40661.5	34772	34358.9	39934.2	33304.6	41346.7	26840	51274.8	23597.3	71572.5	81077.2	0.130659	0.00685291
15d PGD2	57589.2	37284.2	35245.5	46993.4	36629.6	59605.1	39754.4	46789.8	38783.1	23773.5	63623.1	32111.5	32465.5	24179.4	29160.9	28597.1	19519.5	31725.3	28630.9	19577.9	15604.5	15322.6	17849.9	15782.5	22441.3	21305.9	25270.4	26630	28268.5	19918.1	20954.3	18027.2	34189.8	10194.8	35179	55617	0.139957	0.000374295
15-Deacetylneosolaniol	28771.9	37520.5	35896.6	55696	44962.3	57968.2	44721.8	44230	57045.9	32754.1	18548.1	76961.2	65441.2	46865.4	57399.8	41701.2	30478.8	38113.1	34333.5	53884.4	52960.2	78253.3	30149.1	37892.3	44989.3	21652.6	27424.6	28095.4	51068.4	59593.1	34548.1	38244.8	32385.6	43017.5	31425.6	41321.7	0.043716	0.905971
15-HEPE	746990	277796	1.34813e+06	848544	748707	674948	366616	651124	1.32075e+06	273788	1.02745e+06	674360	2.05175e+06	1.22124e+06	933016	2.50238e+06	1.4726e+06	1.42374e+06	1.4707e+06	1.04454e+06	1.40346e+06	766569	610547	922358	354860	372080	634075	610792	615259	552996	786551	442478	1.60143e+06	353153	1.18582e+06	1.03254e+06	0.921154	0.0383577
15-Hydroperoxyeicosa-8Z,11Z,13E-trienoate	970161	711139	1.13866e+06	934183	840267	824190	973800	1.0818e+06	871965	1.44788e+06	1.12169e+06	1.00438e+06	905235	1.06308e+06	815311	983023	1.20592e+06	1.04617e+06	891694	680164	1.32745e+06	861058	1.0491e+06	1.28437e+06	1.50335e+06	1.2678e+06	2.32383e+06	2.22369e+06	1.15931e+06	821602	876407	1.10435e+06	1.2149e+06	1.38951e+06	1.25206e+06	1.19562e+06	0.75615	0.0332317
15-hydroxyicosanoic acid	525056	262486	588905	1.00104e+06	459643	616517	390422	775406	533109	749183	560666	796748	921126	565690	464882	486768	548303	416206	249082	267709	817480	793907	231140	634259	410543	215625	534416	464698	445846	398646	331455	255227	893048	307529	355111	657416	0.271742	0.554617
15-Methylpalmitate	5365.96	4400.92	5481.48	5435.28	5374.19	5069.95	4135.66	3451.14	3638.48	3777.38	5349.01	3607.02	4888.69	4959.63	5444.31	4366.67	4863.65	8654.29	3943.34	4672.23	5035.21	2600.68	6875.86	3441.7	5489.07	5948.07	4353.19	4057.7	4217.69	2900.11	4131.88	3940.77	4634.97	5548.01	4579.69	2760.22	0.0173677	0.472884
16-Acetylpriverogenin A	220849	176122	200785	110065	136769	765926	913152	872514	761196	142637	322138	1.11644e+06	827868	887038	3.66933e+06	1.16676e+06	988305	1.65431e+06	1.15004e+06	1.43209e+06	848878	583418	1.05819e+06	1.61231e+06	237982	239519	340193	164336	2.15941e+06	945120	1.12216e+06	1.07267e+06	4.08601e+06	866761	294927	140685	0.547629	0.247171
16beta-16-Hydroxy-3-oxo-1,12-oleanadien-28-oic acid	216163	171201	314160	216140	130242	169247	138164	153449	220223	181265	430214	50065.6	151676	120128	115063	126942	135027	58227	71372.3	271073	54179.6	65626.2	243250	152719	366484	350255	330811	241735	251266	116930	210177	98849.9	103530	218148	231948	251950	0.326723	0.20687
16-HDoHE	91139.3	64787.4	83674.9	82185	43206.8	74603.4	51349.1	87820.4	135960	48764.2	60395.4	88577	139026	60345.1	82534.8	120982	77791.1	95246.9	47957.5	35657.5	52378.7	47504.8	36627.7	43661.6	41969.4	39152.1	46547.1	46956	48965.5	33983.6	43083.2	33415	70083	32399.4	99621.7	89753.7	0.266413	0.00426572
16-Hydroxy hexadecanoic acid	2070.05	2180.8	3971.43	4513.67	4318.13	1553.71	1579.25	1931.37	2316.6	2893.38	3180.81	869.414	1149.53	2144.83	3002.49	1285.29	1667.38	1212.81	1055.47	3842.21	1589.7	2667.03	2516.79	1552.91	2171.19	2129.82	2765.22	3043.97	1838.16	4292.8	741.086	1789.52	1804.03	2090.32	3343.86	3368.68	0.0272722	0.290978
16-Hydroxy-10-oxohexadecanoic acid	260514	219024	250543	335606	343812	287310	288516	292963	427824	273655	117192	242201	177697	191138	312524	127778	211433	194587	126683	273811	334631	322689	274258	170225	226023	184676	200899	228755	137548	123089	107282	97580.4	132572	238938	197279	238861	0.220304	0.000771566
16-Hydroxy-3-oxo-12-oleanen-28-oic acid	19712.9	40650.4	115334	88940	64831.2	425247	192793	885094	748181	210504	114325	136393	180456	215919	449861	77642.6	227956	284740	172345	585116	634249	381061	337853	111680	63793.6	9107.69	1832.64	17469.4	63737	223998	251536	339482	56249.7	206140	17059.9	44522.9	0.11405	0.727852
16-Methylheptadecanoic acid	3354.49	1377.19	1274.95	2930.51	2609.79	93448.9	82288	70666.9	80688.8	58240.2	99105.3	65449.3	85474.6	84893.5	74605.1	95224.1	78426.9	93725.9	84494.7	86789.4	72153.6	68194	151880	66307.7	77603.4	78625.2	92622.3	86414.8	99193.3	64964.1	68048.2	64385	89777.9	60687.4	73988.7	82985.1	0.178592	0.00110485
16-Oxoandrostenediol	881.871	84.2522	455.047	298.339	1416.79	3436.29	3104.78	4080.23	7482.67	441.683	155.113	3991.22	15560.5	1852.98	19624.7	31854	39916.6	899.997	21501.3	3961.52	505.31	20071.6	1245.57	28774	103.475	9.65659	615.604	407.011	23973.6	2388.9	4482.32	22813.2	14605.7	13541.4	1287.44	357.386	0.0863992	0.167832
16-Oxoestrone	10618.5	38566.8	14142.8	20395.2	19487.6	45025.2	26248.7	61625.7	65696.1	25974.7	16232.9	36963.8	27825.5	11557.1	32251.1	4613.36	33078.7	32041	26475.9	34051.5	26308.7	15611.8	20565.8	9018.09	11604.1	17141.2	10138.8	12592.2	16250.8	42217.4	15449.8	30178.8	20580.5	50427.1	13731.5	26150.5	0.0913157	0.0916011
17a,21-Dihydroxypreg-nenolone	107318	26310.8	121714	30950.2	22348.4	58356.9	42034.6	55381.4	49902.6	108958	50718.9	26451.8	34268.1	55443.8	41330.1	54050.7	47902.4	33364.4	55494	41835.5	76307.4	41080.8	49426.7	62945.6	63339.7	44781.3	61584.3	34780.1	88581	34530.5	64911.4	34080.8	46019.8	46907.9	45206.1	68872.3	0.0391917	0.853688
17a-Estradiol	50829.8	32279.2	42786.6	45539.2	35968.7	46093.6	28601	26379.8	40935.4	52975.3	45946.6	74198.2	61541.3	43741.2	46234.3	38162.1	43368	37509.6	27972.2	25728.5	47074.8	37464.9	33192.3	30867.3	58583.7	53114.7	53596.7	44818.3	38709	37947	43099.2	37944	48736.5	42833	43449.9	59150.1	0.0520132	0.372493
17a-Hydroxypregnenolone	172942	66236.2	93874.8	143116	161537	108748	202960	187209	173153	85032.3	79148.4	145114	119972	86151.1	115167	121384	71973.9	101166	76669	64556.3	202973	97751.2	64661.4	54741.6	76754.6	64750.1	57025	56127.1	77018.8	44443.7	75193.8	102493	110526	58297.8	194871	240364	0.160684	0.0416235
17-alpha-ethinyl estradiol	2554.19	2516.55	2632.35	3903.92	2479.89	3914.74	4287.53	3800.27	5069.84	1529.92	2344.83	2813.14	2038.28	2185.53	2644.76	1497.47	3094.94	1311.81	2799.4	2522.94	3448.59	1631.28	1694.32	1219.15	1984.65	2150.2	2284.24	2506.91	3515.77	1379.25	2379.22	2530.38	2518.65	3662.6	2016.26	4350.6	0.0260153	0.0103189
17-HETE	49178.8	35093.7	31166.2	35898.2	32446.7	58325.7	35691	42896.4	62771.6	50813.1	43067.2	62465.4	90759.4	44375.7	50043.6	57386.8	30585.8	49095.7	46452.4	35689.5	51182.5	61692.5	43054.8	37787.2	36872.3	32459.2	20586.9	19075	35801.9	36568.6	57452	52032.6	49671.6	28744.6	51713.3	66153.7	0.129954	0.0865218
17-Hydroxymethylethisterone	843821	102071	513997	727365	473631	309279	708585	318590	345686	457006	526836	859108	499405	351025	495897	500653	347699	481243	227475	218988	256893	175725	204069	207268	358172	324459	346634	335864	477707	197349	240822	339153	683152	94268.3	736893	901669	0.371216	0.153739
17-Hydroxypregnenolone sulfate	188481	244799	195244	223838	184160	294615	219443	214957	253570	230354	257834	299939	466479	240196	305667	195230	179863	188580	170644	188730	212483	372292	139610	191573	260201	234474	183448	176498	223208	283002	300800	257432	236705	321498	215038	184838	0.155803	0.477045
18-Hydroxyretinoic acid	66684.3	48908.9	44265.5	57204	38876.4	54950.7	44169.7	45557.6	53514.3	41363.5	46660.2	40364.7	43525.4	34435.1	38906.9	30438.1	48388.8	42265.1	31700.4	29852.9	30730.6	25861.1	31439.8	31253.4	32309	76993.8	29296.9	30863.7	30592	89333.6	31892.5	25090.1	42629.3	24986.6	52637.4	60369.8	0.0726216	0.0918687
18-Nor-4(19),8,11,13-abietatetraene	238.743	7230.55	7276.39	8038.68	5143.01	1971.3	858.744	1099.86	2934.55	3452.48	9983.04	949.089	1376.54	2150.56	2131.56	597.367	1936.4	2346.64	3801.13	3022.82	604.619	4774.74	1646.8	1046.23	365.744	8621.94	5663.76	10110.1	1595.71	8414.95	2742.29	5433.07	1378.27	4505.42	2886.68	1452.51	0.0240235	0.868388
19,20-DiHDPA	353764	169156	300970	216597	220903	235315	231059	248014	301554	232085	196833	288993	271505	190185	183915	154843	214192	271336	110558	143432	215492	162132	165115	139773	251918	205716	287545	232669	173239	122225	158113	205382	240127	167247	310162	308422	0.134629	0.222749
19alpha-19-Hydroxy-3,11-dioxo-12-ursen-28-oic acid	3.57493e+06	3.32246e+06	4.74143e+06	5.24477e+06	3.00811e+06	3.5197e+06	3.51576e+06	3.10037e+06	4.07969e+06	5.34987e+06	5.86316e+06	4.18661e+06	4.93151e+06	3.60307e+06	4.87017e+06	4.54907e+06	4.33456e+06	5.4861e+06	5.95238e+06	4.60686e+06	3.48837e+06	4.86153e+06	6.47534e+06	5.48645e+06	5.93409e+06	6.11347e+06	5.40629e+06	6.04847e+06	6.42543e+06	5.87847e+06	5.13099e+06	6.57339e+06	4.15294e+06	4.80136e+06	4.51448e+06	4.14367e+06	1.10917	0.00119168
19-Hydroxy-PGE2	27906.6	6853.06	36282.4	54481.5	51789.7	14565.5	23498.7	12252.7	17147.8	52715.8	70553.1	52237.7	30864.1	30480.3	49447.6	29157.9	29110.3	37194.9	26062	30633.2	52344.6	22885.3	23310.5	23303.4	29962.3	41500.3	37330.9	36750.1	31852.5	22050.6	24611	25356.4	66171.6	9993.56	39529.7	54634.6	0.0636533	0.29956
19-Nor-5-androstenediol	13394.8	10160.8	13467.1	10117.9	5756.82	5188.56	4067.48	7988.95	14869.3	4863.53	11202.4	5140.94	1161.71	2849.13	4715.44	3791.5	3384.61	5180.67	20458.9	4049.59	5794.62	587.016	8907.05	1109.46	1281	4760.59	987.349	414.337	383.116	1545.3	4975.15	4855.28	8747.83	2330.69	2628.41	10524.2	0.075362	0.0143116
19-Oxoandrost-4-ene-3,17-dione	47675.7	7485.57	20917.3	15729.5	6833.83	2669.58	2488.18	1946.09	2606.81	23832.1	18829.4	1033.5	976.728	8102.31	1433.8	7736.35	1515.14	1396.52	7654.81	398.962	7155.79	2048.22	7214.36	7991.87	22579.5	52580.2	51405.2	23414.3	10753.6	1234.66	7228.74	9070.22	8764.54	7949.35	30680.8	28761.9	0.122322	0.377218
1-Acetoxy-2-hydroxy-16-heptadecen-4-one	615199	457272	495074	717258	540949	522665	410667	432120	499155	482331	261693	715473	545207	501655	580936	446350	459308	452163	272071	471635	615820	691938	297628	430617	661184	411612	460530	440516	528479	415229	334535	317414	338980	394891	524852	612649	0.0800039	0.367359
1-Acetoxy-2-hydroxy-16-heptadecyn-4-one	625534	1.04548e+06	1.16911e+06	375126	1.03732e+06	474334	265248	1.67158e+06	357517	793362	408632	290474	169265	246558	835100	173069	318525	239184	360829	446449	336369	185450	148009	175348	298263	294598	160736	478110	224743	159939	241934	229862	204425	242763	489735	406464	0.558836	0.00161568
1-Amino-propan-2-ol	51622.3	459146	81343.2	531727	268746	54248.1	79730.6	65221.1	36448.5	366214	352685	31745.6	32451	27804.2	34902.8	23062.7	23705.9	44856.6	28538.9	54351.5	37017.5	41394.9	45158.4	22416.3	255899	350926	233012	173495	16453.6	16493.4	26952.8	21920.8	18244.2	64634.6	259913	250544	0.1633	0.570849
1-Aminopyrene	787799	1.23172e+06	953225	1.10512e+06	1.23635e+06	1.21995e+06	1.16508e+06	1.12999e+06	952312	1.11926e+06	1.25406e+06	1.19364e+06	1.30488e+06	1.3175e+06	1.0587e+06	1.16318e+06	1.03845e+06	1.00467e+06	1.31507e+06	1.19959e+06	1.07826e+06	1.16707e+06	1.09754e+06	1.06944e+06	1.35099e+06	1.3293e+06	1.30223e+06	1.24904e+06	1.09341e+06	1.10889e+06	1.25943e+06	1.23378e+06	1.04139e+06	1.26321e+06	1.2787e+06	972926	0.195124	0.299695
1-Arachidonoylglycerophosphoinositol	4.40564e+07	3.87921e+07	4.48267e+07	4.3041e+07	4.07957e+07	2.94984e+07	3.83879e+07	3.51623e+07	3.91819e+07	5.53592e+07	6.2798e+07	5.58956e+07	4.73318e+07	6.75512e+07	5.09664e+07	5.63861e+07	5.57853e+07	6.40087e+07	5.61297e+07	4.37591e+07	4.82856e+07	5.00905e+07	5.77373e+07	6.34858e+07	5.80213e+07	4.92334e+07	6.218e+07	5.64926e+07	5.13873e+07	4.55183e+07	6.21379e+07	5.41151e+07	5.47195e+07	5.65426e+07	5.56452e+07	6.51646e+07	3.6581	5.30927e-07
1-Cyclopropyl-4-methyl-1,3-cyclohexanediol	91046.2	38415.5	115709	56819.3	36357.2	118106	93416	105846	112816	91248	73890.2	67155.3	80523.8	92997.4	73392.5	106962	90818.4	71268.7	98161.9	84636.5	97445	42901.7	69970.5	99817.1	85513.7	64102.8	99819	43038.6	144617	63363.7	132178	112612	119988	62865.7	65260.5	74814.3	0.00957089	0.962627
1-Diphosinositol pentakisphosphate	61888.5	83469.6	68109.9	76372.7	69655.6	70127.8	63165.1	72506.6	68561.3	86623.6	71521.2	70027.2	81808.6	83493.1	82389.8	80489.6	81146.6	88773.2	78741.8	92092.9	65833.5	79034.3	78531.2	69949	83324.5	80772.4	83537.9	76418.4	79688.1	68484.3	84509.9	78582	83171.7	102010	79490.6	79377.9	0.0707624	0.0112934
1-Heptadecanoylglycerophosphoethanolamine	1.11613e+06	1.26005e+06	1.33611e+06	1.68229e+06	1.01649e+06	1.34346e+06	1.66038e+06	1.14481e+06	1.2663e+06	1.82138e+06	1.49716e+06	1.51496e+06	1.23644e+06	1.27278e+06	1.35108e+06	1.85638e+06	1.82674e+06	1.58294e+06	1.86827e+06	2.04409e+06	1.62249e+06	1.64427e+06	2.20527e+06	1.36054e+06	2.14586e+06	2.06926e+06	1.8535e+06	1.76591e+06	1.64799e+06	1.75336e+06	1.90328e+06	1.87977e+06	1.94134e+06	1.22148e+06	1.22255e+06	932049	0.603743	0.00500044
1-Hexanethiol	36173.6	55607.2	30658.3	37681.1	35157.4	33870.3	31953.4	40009.1	38212.4	55963.4	55146.2	47952.1	44766.1	44904.6	86685.3	42640.4	61841.5	52554.3	60000	83673.1	49698.2	68124.2	63554.6	47443.9	49009.3	55158.4	39056.4	54637.1	46065.2	62336.8	61962.1	55482	44419.3	56129.5	35078.6	34011	0.101247	0.00693668
1-Hexanol	8321.72	7768.34	8945.04	7388.98	8250.83	7698.49	6021.18	8133.42	8106.4	6795.63	7777.42	8504.14	7507.62	9213.27	8830.42	9024.96	8411.1	8552.54	69071.3	7914.62	6278.62	7356.54	8024.92	6817.8	7252.53	7112.41	7863.28	6884.72	7331.4	6624.3	8085.45	7181.07	11062.4	7110.86	7347.82	7786.35	0.0863472	0.385098
1H-Indole-2,3-dione	57270.2	98501.4	72559.5	102972	80630.3	88689.2	87233.9	104872	99179.7	98611.5	88227	94976.4	63765.3	99061.7	105944	112026	72184.1	75653.3	89469.6	113350	87611.9	89147.1	75873.3	95657.2	67419.9	94991	96373.6	115212	102053	111155	91457.7	93385.4	100703	90708.1	72603.2	89113.1	0.0408555	0.831777
1H-Indole-3-acetamide	27600.5	27749.7	23361.8	28011.2	32826.5	21546	17471.1	21284.9	21035.6	39702.6	33258.2	15110.6	15270.6	20653.3	19683.3	25680.3	15506.2	26363.6	17206.8	15034.6	17712.7	18686.2	23334.4	22819.4	24928.3	28284.8	35605	34537	17444.9	26113.3	12657.9	19935.2	21006	22365.5	27489.2	39191.3	0.0347597	0.96272
1H-Indole-3-carboxaldehyde	6660.69	6205.21	9007.22	9513.67	11577.9	4092.13	4536.38	5941.83	5598.13	15059.4	21686.7	4157.18	4480.62	4823.47	4185.96	7947.75	3916.59	5662.5	5089.32	3679.83	9400.76	4823.64	3732.43	3814.09	4206.39	6361.15	7208.35	6610.05	2801.02	4247.85	3661.91	3695.88	14597.4	3718.97	8528.91	6130.63	0.0307826	0.574482
1-Hydroxy-2-butanone	3291.99	3073.83	2821.81	2815.15	2781.44	2517.58	2328.27	5736.1	3110.68	3091.63	2678.52	2103.27	2074.55	2684.74	1634.43	2267.64	1894.04	3418.68	3140.74	2813.96	3383.58	2441.22	2941.12	2818.91	2927.88	2820.59	2961.7	2852.18	2720.91	3023.53	3177.98	893.337	3691.6	2470.65	3240.94	3099.17	0.0192464	0.27735
1-Hydroxy-2-pentanone	170.501	383.566	297.362	193.219	345.326	343.321	484.63	283.274	251.117	343.784	317.445	308.998	393.315	336.31	182.719	356.166	381.514	295.214	356.106	385.009	328.295	388.213	229.962	240.984	357.409	456.45	269.008	234.105	480.952	278.44	245.731	450.246	350.084	297.12	211.49	389.665	0.00254694	0.870163
1-Hydroxymethylnaphthalene	1496.5	1035.37	799.419	1331.79	1203.68	3614.36	1579.24	2688.35	3932.65	2827.12	3500.26	2624.48	2627.57	3400.64	2612.36	2763.67	2813.35	2581.15	2575.64	2990.77	2749.79	2600.4	3248.59	3057.96	2168.77	3052.13	3273.85	3245.79	2492.02	2239.87	3084.06	2559.64	3226.64	2842.29	2580.05	2767.37	0.022277	0.0152384
1-Hydroxypropan-2-yl 2-isopropyl-5-methylcyclohexyl carbonate	22660	23796.9	28619.7	18804.3	28537.5	29991.8	22299.6	24091.3	16562.9	21891.7	26133.3	23399.8	32777.2	28425	20662.8	26475.2	25811.5	24195.7	32797	22482.7	22834.6	30260.5	28488	23882.6	29339.8	37125.5	38534.4	29352.2	15132.6	26683.2	32298.6	23291.2	35417	36932.7	31142.3	20322.4	0.0464318	0.2474
1-Isothiocyanato-2-(methylthio)ethane	14734.8	25190.9	10831.3	15268.5	12951.3	29079.9	11119.4	19316.8	15042.6	8588.07	19560.9	5438.62	4781.33	12752.5	8740.17	4332.76	8909.45	6900.65	10505.3	7402.25	5013.22	3482.48	5237.8	6465.38	2480.08	6354.26	9701.73	12740.7	3733.07	5028.42	9155.8	3302.91	7727.09	6963.52	20007.6	6168.4	0.0879863	0.00026352
1-Isothiocyanato-3-phenylpropane	4680.34	4190.8	4456.58	3833.98	5178.09	5809.4	4957.88	5367.27	2773.29	4360.71	4623.35	5030.4	5120.12	5967.65	4954.97	4302.08	4622.85	4045.39	5025.77	4631.03	3633.9	5707.86	4419.88	5072.21	5008.94	3461.08	6409.07	4953.75	4270.07	4720.61	5056	5210	3491.97	4191.7	4671.26	3671.89	0.00651763	0.749806
1-Isothiocyanato-4-phenylbutane	14323.4	11986.3	10642.8	8314.37	8488.71	8082.2	5737.24	8015.63	5982.2	7968.28	8362.56	8766.42	9934.2	10263.9	8824.13	9548.55	27818.1	8823.76	9225.42	9175.41	14161.1	14208.3	9136.19	9918.77	8982.46	10227.3	8242.7	8993.81	8599.74	8924.69	8725.58	8806.5	8601.83	10799.8	7293.92	8996.78	0.025041	0.603933
1-Isothiocyanato-7-(methylthio)heptane	280352	419695	267182	357077	279846	423759	256314	567652	406579	298358	275379	247754	201250	371043	353367	330297	446678	313610	233338	445851	373357	277616	435598	303332	197526	240256	233213	304973	334091	636353	298346	529596	609104	353728	163517	295192	0.117398	0.213598
1-Methoxy-1H-indole-3-acetonitrile	5230.8	6669.1	5724.68	12230.5	11931.3	8953.85	9183.69	14427.5	11934.9	4833.98	2387.6	5126.73	3327.82	3193.71	4284.31	2524.34	4443.56	2414.13	2010.88	6270.01	14595.8	9038.76	4483.06	2278.35	7782.01	3325.32	5073.04	5628.95	3460.93	1971.06	1423.86	4454.75	2080.98	6238.39	8763.75	3970.47	0.0699354	0.000254125
1-Methoxy-1H-indole-3-carboxaldehyde	7954.84	6993.69	6370.03	5862.61	6359.94	7034.58	7459.08	8743.55	5963.78	6433.46	5906.54	7758.23	9876.18	9825.05	13187.4	9411.97	8502.18	8999.5	11983.9	6841.08	8375.84	8460.12	9647.77	13448	7263.91	7066.39	6870.96	8243.4	11666.9	12291.3	11401.6	10256.8	8068.19	12354.3	5344.82	8795.78	0.031011	0.0483275
1-Methoxy-1-pentyloxyethane	19505.3	41196.2	24030	38019.6	29305.2	97683.3	67417.5	75037.2	116375	39069.7	25772.7	136033	97965.9	126390	85579.1	69211.2	57145	55420.8	96564.7	62099	77855.5	90017.8	47670.3	59762.2	33119.8	48140.4	26880.7	33145.9	97622.6	60879.4	119031	72209	80082.2	124452	23162.8	23644.1	0.166492	0.4056
1-Methoxy-4-[5-(4-methoxyphenoxy)-3-penten-1-ynyl]benzene	25529.7	30422.2	27971.1	31852.4	39784.1	38891.6	37325.4	22375.5	27303.7	22324.7	32845.6	22318.5	31709.2	31783.5	29540.8	42515.3	24667.3	29044.5	21963	27480.1	23218.5	25305.7	24494.1	19987.6	36286	34486.3	31442.5	30125.5	15329.3	26715.3	25813.1	24313.7	28361	41823.2	29980.3	17529.2	0.0417319	0.513454
1-Methyl-1,3-cyclohexadiene	131905	102762	106821	135350	108748	119440	94069.1	91508.6	98109.4	138737	118865	206060	163106	120244	133079	119296	116496	119189	87279.5	92811	113500	132149	102624	109025	141766	146516	139331	126874	121807	117178	116156	108278	135754	126388	133333	148427	0.0952545	0.181306
1-Methylcyclohexanol	37176.7	40063.9	29545.1	26725.5	25184.4	17279.5	21154.9	50920.4	19296.9	25529.4	19628.5	35906.9	23953.9	30980	19320.7	25269.5	28767.8	21622.7	10277	10972.7	23243	86737.1	17200.7	29085.7	12588.9	17601.6	233062	44254	34142.5	40316.7	35228.3	33345.6	62718.3	26923.2	28017.7	29758.9	0.159667	0.419039
1-Methylpyrrolinium	2059.69	2245.42	2225.44	3376.31	3344.92	1462	3131.61	2988.19	2534.84	3086.01	2567.77	3254.44	2947.58	4439.03	4695.36	4554.48	2507.08	2753.08	3185.92	4412.81	3293.14	4484	2444.56	4018.51	2859.03	3002.68	3952.08	4336.95	4599.08	3370.46	3030	2805.72	5066.84	3819.26	3072.33	4446.5	0.0268696	0.0154957
1-Naphthaleneacetic acid	608.247	714.629	691.978	1337.35	1415.63	192.624	775.925	546.033	656.277	1758.96	673.557	911.69	289.195	684.235	1147.74	603.494	463.315	890.063	449.976	493.591	873.904	856.271	824.445	700.773	740.634	1348.71	908.682	1323.15	895.69	1230.63	564.574	632.891	1106.11	550.25	1255.35	1593.7	0.0124816	0.609976
1-Nitro-7-glutathionyl-8-hydroxy-7,8-dihydronaphthalene	31241	59378.7	18282.1	73770.3	50921.5	232010	503350	646099	297458	21671	67603.7	620584	537451	285280	321903	136101	177821	323680	480843	344223	316740	471535	612315	394600	44156.6	142673	48426.2	55934.1	334982	339779	120323	315044	337389	423799	21931.8	37099.9	0.184671	0.781425
1-Nitro-7-hydroxy-8-glutathionyl-7,8-dihydronaphthalene	36250.7	75234.4	24155	82393.6	49997.1	280158	561559	1.00302e+06	495780	23682.3	92619.1	588494	510988	337599	368066	156018	176609	352407	564176	437682	346140	525812	648574	487458	43124.9	170794	54063.7	67544	449414	418364	186617	418262	504425	501447	27636.2	49832.2	0.0841327	0.9912
1-Nitrohexane	1951.9	2377.43	2601.42	2552.84	2430.25	2223.17	3038.2	3721.34	2656.09	3059.79	2382.18	2318.23	2639.84	3140.13	3134.28	2899.44	2975.42	2619.23	2713.32	3301.41	2933.13	2351.08	2638.81	2990.48	2365.19	2326.48	2120.55	2890.68	2745.41	2944.52	2711.33	3279.6	2733.54	2236.02	2408.97	2588.78	0.00698488	0.803597
1-Nitronaphthalene-7,8-oxide	10118.1	18041.1	11278.4	14400.4	17446.3	15807.8	14578.8	15911.6	12649.8	14127.9	17310.6	16259.4	16504.6	17216.2	14814.1	14885.7	13278	11380.3	16619	16388.2	14339.8	15869.7	12841.2	16608.8	16405.2	17954.7	15638	16545.5	14572.2	15665.1	15740.9	15332.6	12379.8	16964.7	17716.6	13371.4	0.0211957	0.610251
1-Nonanol	8460.9	8358.91	9714.95	9339.07	7903.98	5254.66	8179.53	10939.4	8946.25	7118.06	7671.45	8223.48	7100.49	9301.95	9496.97	9103.4	12993.7	9039.93	10146.5	11947.6	8756.33	8723.05	12198	7775	7587.24	8234.65	8796.9	6435.64	8791.07	8504.05	10554	11136.6	10129.9	9465.94	7708.49	7615.69	0.00925837	0.8452
1-Octen-3-yl glucoside	9074.12	12011.8	11262	10278.3	10795.5	11006.3	21431.3	37171.6	18957.1	9598.29	10521.2	8452.56	8517.68	12154	10227.5	8316.47	10843.5	12553.5	10838	12084.6	12127.9	10161.9	10948	10714.7	7288.58	8329.65	7548.61	7675.76	9427.5	10426.9	11395.7	10252.4	9930.71	12167.7	8603.62	9079.38	0.0561129	0.0302318
1-Oleoylglycerophosphoinositol	1.15645e+06	857596	950429	975545	988829	652937	820181	653485	974595	1.31216e+06	1.40224e+06	1.28113e+06	1.19446e+06	1.69517e+06	1.42997e+06	1.34351e+06	1.32873e+06	1.50931e+06	1.37522e+06	1.09748e+06	1.08801e+06	1.2709e+06	1.49938e+06	1.42603e+06	1.30847e+06	1.24204e+06	1.53621e+06	1.28525e+06	1.29138e+06	1.12529e+06	1.40537e+06	1.28633e+06	1.44605e+06	1.39171e+06	1.33502e+06	1.39606e+06	0.631031	4.25267e-08
1-Oleoylglycerophosphoserine	226954	197986	229885	265954	308858	253795	366881	475380	209012	143021	274577	141336	64479.6	134821	113466	132155	84864.9	108543	110709	99279.3	70232.7	54944.4	103926	29888.6	122208	208938	139537	135250	93743.4	88924.1	104764	103885	81847	138678	255326	256640	0.354396	1.84695e-05
1-Palmitoylglycerophosphoinositol	814551	655852	1.0048e+06	1.04713e+06	1.56036e+06	991815	1.29391e+06	1.05323e+06	1.1071e+06	884360	1.15646e+06	910063	698246	1.20861e+06	724439	1.04679e+06	867367	974499	1.05639e+06	609438	767679	589607	883579	715129	745395	873049	890701	871269	722526	851329	918608	821821	912996	712166	1.36285e+06	983515	0.452553	0.018546
1-Pentadecene	270764	287062	288660	291268	270701	264594	314575	270294	213576	289972	287026	319074	307695	330065	294475	331709	342025	330605	335384	312409	264541	313618	280561	295286	325873	334653	333911	311756	298153	328932	322326	316231	303970	297437	285729	235575	0.165806	0.00744556
1-Phenyl-1,3-heptadecanedione	43845.3	20966.1	33102.6	45236.2	12663.6	25322.7	12344.7	11186.6	31039.8	45018.1	104560	25288.2	26128	24827.8	14306.1	40312.7	14026.5	39049.1	20418.2	23487.4	20475.8	5173.37	51633.9	66327.8	35975.1	78962.8	19566.6	310278	54402.2	18746	23111.7	46835.5	9867.9	4428.56	16811.8	56984.4	0.169244	0.263203
1-Phenyl-5-propyl-1H-pyrazole	302240	445306	319265	411421	477117	419239	392270	438547	348435	433953	456424	430518	438196	470320	478204	410359	326315	351735	461816	483883	380862	369492	332475	361332	507767	528390	480544	459724	403430	424696	414131	466600	450367	408056	459624	357368	0.111552	0.52075
1-Propene-1-thiol	6787.41	7404.75	6825.67	7173.42	9550.86	7582.71	7041.33	7062.88	6082.94	7142.71	7895.8	7122.12	8904.16	8089.83	8241.87	7881.93	7846.54	7847.17	7978.4	8932.94	7296.88	7045.59	8020.9	6701.26	10129.1	8470.34	8270.31	8054.54	7422.09	7905.79	7319.2	7485.61	7996.5	7102.49	9532.16	6610.62	0.0173445	0.276375
1-Stearoylglycerophosphoserine	4.24435e+06	2.18325e+06	2.58665e+06	3.65952e+06	3.1635e+06	2.47222e+06	2.57059e+06	4.26671e+06	2.29777e+06	2.34816e+06	3.02923e+06	2.02255e+06	1.296e+06	1.73237e+06	1.84171e+06	2.05207e+06	1.42311e+06	1.64496e+06	1.24442e+06	1.67561e+06	997756	1.12815e+06	1.41983e+06	926615	1.97396e+06	2.59226e+06	2.11843e+06	2.79364e+06	1.59525e+06	1.22101e+06	1.77793e+06	1.55916e+06	1.77746e+06	1.60386e+06	2.88497e+06	3.64337e+06	0.896434	0.00141152
1-Tetradecene	13360.3	25400.6	12362.2	8273.13	11170.7	21853.6	9313.58	19307.1	10969.2	7225	16370.9	9735.49	8279.62	10955.8	8781.98	6967.16	7194.63	6464.85	6989.9	7392.12	8001.03	10697.7	5972.18	6259.84	7700.95	14436.8	8584.49	6655.65	10155.7	12002.4	5757.32	10489.2	8738.58	9373.28	11955.7	9606.65	0.0592695	0.00492729
1-Tridecene	935591	877250	764946	397617	327978	656699	402355	1.37083e+06	292611	80213.8	806412	162609	223474	576556	651752	227574	129173	93315.6	517689	432061	3.41705e+06	147188	207935	98758	67671.8	179691	108062	59376	291245	561645	98967.3	119307	58990.8	236205	616370	2.06422e+06	0.455965	0.771615
2-(10-Heptadecenyl)-6-hydroxybenzoic acid	848087	245568	687540	1.11686e+06	306571	613857	444378	265717	762250	1.11583e+06	3.18298e+06	860025	738581	1.00687e+06	598894	1.20456e+06	415166	1.11973e+06	968714	999676	754521	335810	1.70499e+06	1.51425e+06	783500	1.69067e+06	653192	6.18165e+06	2.42291e+06	880193	922603	1.89143e+06	534921	210184	499326	1.1519e+06	0.811121	0.130054
2-(14,15-Epoxyeicosatrienoyl) Glycerol	32590.1	42947.6	50355.1	28823	37573.5	53795.1	45090	54395.4	75038.5	40425.4	33100.5	10634.4	8563.67	23300.2	20554.1	19623.2	31605.3	25478.1	19127.3	65177.6	52819.5	37244.4	64514.6	39708	46689.4	30929.2	37811.9	24201.9	24259.6	13262	27676.2	29555.3	21521.4	24608.2	35117.7	28972.3	0.162636	0.000265985
2-(1-Methylethyl)-4-propylthiazole	21578.6	29768.4	23285.1	23058.5	27493.3	16961	22592.6	30652.1	21105	22418.9	25972.3	19236.3	22417.7	25411.8	20949.4	18945.4	21747.2	24226.4	22881.7	22897.2	19823	22514.6	25415.2	18430.2	24011	22816.3	20999.6	21161.8	17062.2	19107.8	19344.8	18872.6	18720.1	21604.8	25268.2	20535.4	0.0355579	0.130605
2-(1-Propenyl)-delta1-piperideine	1528.6	1474.4	1885.11	1997.07	1536.76	1701.69	2143.17	2208.08	1556.92	1132.74	2376.78	1706.98	1905.17	1995.44	1229.85	2448.1	1758.89	1682.45	2227.3	1868.24	1791.63	1775.89	1966.54	1835.03	1409.84	1858.11	2038.25	2198.47	1947.85	1426.28	2546.62	1365.3	240.819	1804.77	1684.74	1783.7	0.00415522	0.439697
2-(1-Pyrrolidinyl)-3-pentanone	6981.05	63515.7	96680.7	105222	35669.3	35177.3	55002.3	115543	68293	44333	81067	8040.29	40648.6	43297.8	46825.8	41464.5	22546.6	31596.4	17117.9	8185.48	25387.8	16652.7	20186	26530.4	5697.67	90220.5	85393.2	154190	33968.2	27066.7	75134.6	45030.1	13780	22243.5	150160	121018	0.136048	0.395256
2-(2-Furanyl)-3-piperidinol	2528.32	5240.47	4553.64	6426.13	7505.05	6073.99	8692.45	10504	10591.4	4958.12	12578.6	4871.27	4297.22	3471.9	7897.62	1389.3	14250.9	9782.43	2736.47	9321.21	7099.77	6096.5	6669.27	4494.44	6067.79	5093.48	3589.59	7569.07	1294.53	3780.85	3967.09	4220.09	2373.28	10340.2	4530	4847.95	0.0243503	0.556716
2-(2-Furanyl)piperidine	34413.1	30737.3	38552.5	35230.1	32757.9	31474.1	39448.6	35689.9	27147	31260.6	30463.9	30613.8	35638.7	40628.4	31654.6	40046	39333.2	37371.7	29279.3	30031	33355.5	29586.1	40378.7	33140.2	34818.6	33145.6	31950.8	39762.4	32955.5	33146	40777.5	37622.3	29914.9	31562.7	31771.7	29922	0.0183249	0.951276
2-(2-Methylbutanoyl)-9-(3-methyl-2E-pentenoyl)-2b,9a-dihydroxy-4Z,10(14)-oplopadien-3-one	19877.1	1463.49	9072.32	7531.64	1726.83	20082.2	377.856	6453.55	36059	7712.43	14883.8	2776.88	23585.4	12545.8	2665.86	17864.6	540.542	5856.04	14074.4	17106.2	12058.8	472.146	32064.1	21910.6	21445.4	5249.98	13392.9	173669	34308.3	16548.5	35111.3	15046	2364.91	209.534	1175.31	47928.1	0.161263	0.284173
2-(2-Methylpropoxy)naphthalene	1972.08	1646.63	1375.94	1567.74	1842.24	6165.89	4051.26	5115.46	7951.7	5474.78	6070.24	5465.39	4782.63	7100.31	5329.55	5339.25	5349.58	5576.91	5116.75	6262.95	5561.36	4788.25	6131.82	5815.69	5161.95	6438.38	6091.76	5668.81	4707	4683.6	6397.5	5180.4	6759.21	6159.97	5168.86	5028.93	0.0358042	0.00360435
2-(3-Carboxy-3-(methylammonio)propyl)-L-histidine	9358.86	11161.7	16853.2	15522.6	20943.4	17479.8	14505.3	17957.2	15440.9	12904.9	9302.82	9230.84	14808.7	19530.3	17143.2	22248	11872.1	11745.2	9853.57	20173.5	16089.9	17198.4	11635.5	18067.1	6344.59	6224.75	17413.8	13836.9	20223.3	7574.51	14014.8	14242.7	15816.6	12864.3	15533.8	20624.7	0.019586	0.880634
2(3H)-Benzothiazolethione	2445.87	7942.85	4275.47	2761.83	1356.49	2247.85	1290.55	1904.94	1087.58	953.621	1253.73	1703.04	1834.27	1991.28	4015.25	1418.56	5253.57	1461.95	1765.07	2622.92	2923.23	1391.78	2298.17	2193.21	1188.81	2205.52	1866.83	1314.42	1880.79	11521	1555.22	1208	10939.3	2465.95	1861.91	1383.9	0.0107661	0.201837
2-(3-Phenylpropyl)pyridine	3817.94	3251.92	4678.95	4490.42	4098.3	3275.59	2307.77	2864.05	3695.58	8120.17	4974.11	3832.7	4159.49	3479.74	4128.64	3562.87	2879.26	4690.23	4609.41	5078.12	5193.91	5202.25	5883.68	3427.04	6336.74	9962.19	7056.58	7781.6	4041.05	3979.88	5658.7	5636.14	3765.38	4359.83	4777.96	5580.56	0.0546514	0.00578712
2-(4-Allyl-2,6-dimethoxyphenoxy)-1-(4-hydroxy-3,5-dimethoxyphenyl)-1-propanol	448019	771099	468173	538537	414466	598499	320592	546350	562225	944049	773376	735643	1.14092e+06	607930	1.0069e+06	747611	572616	630599	491937	500308	443687	876757	427382	560801	728738	779115	595293	471123	479125	625907	660915	321419	495050	638053	1.04744e+06	464182	0.495319	0.0364103
2-(4-Methyl-5-thiazolyl)ethyl formate	314749	264218	293792	257465	299705	282287	247676	263685	240922	255533	285474	267408	308367	288616	266001	278540	300559	341678	294256	290181	253548	263328	304239	247764	315066	303887	296261	292551	262319	268090	269824	282985	250118	265085	294730	242267	0.0782051	0.276503
2-(4-Methyl-5-thiazolyl)ethyl isobutyrate	16732.9	16166.9	17539.4	15565.3	17461.2	23624.4	14132.9	17331.1	15213.4	13358.1	13661.3	14278	16594.6	15281	13330	19706.1	15303.3	15554.2	16977.1	15066	14971.4	15913.9	16751.3	14193.8	14118	15520.6	16174.3	14612.9	13748	28768.8	14678.3	13486.2	16936.3	15552.5	17569.1	15518.8	0.0211002	0.230043
2-(5,8-Tetradecadienyl)cyclobutanone	6.00423e+06	4.03478e+06	4.92928e+06	1.37047e+07	5.5885e+06	4.75101e+06	4.12186e+06	3.55217e+06	1.62178e+07	6.88842e+06	1.87431e+06	1.75996e+07	1.03595e+07	6.31588e+06	1.23857e+07	6.69419e+06	1.221e+07	7.43377e+06	3.82079e+06	4.64138e+06	7.44071e+06	1.05282e+07	5.03854e+06	5.36805e+06	1.12614e+07	1.16003e+07	6.2013e+06	6.30234e+06	8.3715e+06	6.15555e+06	4.31844e+06	7.50362e+06	4.21611e+06	4.74885e+06	5.23291e+06	8.38221e+06	1.01862	0.495706
2-(6-Hydroxy-2-methoxy-3,4-methylenedioxyphenyl)benzofuran	49371.5	24614	54949.1	52127	65196.1	47077.2	107425	58617.2	85675.1	79873.2	73287.3	176858	138066	206220	284944	116495	112952	141027	232584	136861	130179	162507	171286	209426	112812	111931	88411.9	124785	250361	193308	273479	228426	114371	193434	76030.2	113203	0.242482	0.000924631
2-(Dimethylamino)acetonitrile	4044.63	10369.2	3338.65	7888.15	5229.65	7110.11	8916.68	6363.26	7147.17	6831.2	8394.02	6079.5	4079.75	8448.63	7880.38	10305.9	10167.6	2295.73	3783.51	10235.7	6670.61	6936.52	5738.42	5198.13	2422.38	7381.32	5535.18	5920.61	15494.2	8209.32	11127.9	9859.65	10041.8	7955.75	4812.25	10322.3	0.0159028	0.39779
2-(Methoxycarbonyl)-5-methyl-2,4-bis(3-methyl-2-butenyl)-6-(2-methyl-1-oxopropyl)-5-(4-methyl-3-pentenyl)cyclohexanone	9738.42	15746.1	10792.9	17441	11650.4	18655	14109.1	14910.7	22480.6	22454.8	15225.2	16322.4	25217.7	15605.8	13030.9	13986.4	12904.9	35067.7	22334.1	18263.8	15239.8	12269.7	25094.1	24517.6	9973.91	9667.68	6327.14	10000.5	25173.3	16520.4	22164.9	22950.7	9609.33	13978.6	11652.8	14455.5	0.0706131	0.448641
2(R)-hydroxydocosanoic acid	11629.7	1005.18	15062.8	14066.1	8757.41	9890.08	15342.6	8788.49	26764.8	8527.86	8499	13533.8	15544	16751.2	15267	8340.48	17703.2	22461.5	10577.1	17777.3	18043.3	18914	13568.2	16334.1	9792.57	5907.81	10965	8303.9	10232.1	9913.26	7566.02	12248.5	7255.9	8419.35	7605.45	7869.44	0.0411375	0.2218
2,12-Tetradecadiene-4,6,8,10-tetrayne	998.182	1113.26	1216.23	483.501	1666.03	707.404	938.917	611.531	370.355	917.297	977.234	1042.76	1134.15	671.877	755.41	537.47	1495.98	1546.11	1123.33	279.264	590.133	880.506	1437.74	323.085	1385.26	1247.55	515.093	670.591	818.501	526.784	468.176	635.901	885.081	1019.94	1234.17	852.055	0.0109978	0.565778
2,2,4-Trimethyl-1,3-pentadienol diisobutyrate	11231.9	6644.05	15020.4	9784.44	8477.92	16846	10620.9	16794.3	13127.8	15668.2	10011.8	8413.17	7613.91	8608.61	5990.42	8005.44	6561.95	10730.4	16319.6	11440.1	15248.7	9375.14	11555.7	13183.6	12291.4	9975.39	19029.6	11714.8	11646	8333.26	9413.39	10369.6	8669.81	5413.65	11239.1	15706.5	0.0542888	0.180646
2,2,6,6-Tetramethyl-4-piperidinone	2909.34	2849.71	2403.91	1699.83	1989.96	3548.59	4268.5	16446.3	2699.56	1475.87	2126.59	1283.1	568.716	1973.54	2087.8	813.653	894.545	438.382	1144.67	1869.63	1125.35	1110.75	1171.22	1157.87	857.336	1426.06	1402.69	706.412	2608.38	5771.49	1439.53	1269.08	1364.88	2417.18	3806.84	1427.75	0.0383078	0.0407209
2,2,6,7-Tetramethylbicyclo[4.3.0]nona-1(9),4-dien-8-one	79974.7	71051.2	97116.7	96213	102043	77430.1	38493.8	57568.7	110385	117543	113292	107087	102039	91647.8	118032	82450	107389	91456.2	107284	108702	116618	141782	117032	98904.1	114409	142552	122298	124195	94292.2	120635	126329	85977.9	79661.3	132351	106006	116739	0.177799	0.000808611
2,2,6,7-Tetramethylbicyclo[4.3.0]nona-1(9),4-diene-7,8-diol	195779	154006	190219	191643	154580	156837	137245	154828	184908	173253	105773	189131	154520	157522	176385	136880	145062	149933	107079	166205	193430	217981	150801	128711	178851	139725	137587	125142	155209	119659	119546	115640	127524	155846	164448	189459	0.0671628	0.217417
2',2'-Difluorodeoxyuridine	4134.68	4887.64	6030.3	5343.45	7119.82	1475.42	661.67	4617.43	2609.7	6305.2	7708.52	4407.8	6093.46	3992.55	6387.79	3081.6	5328.38	6137.2	4089.78	7411.2	3839.01	3604.9	6364.1	2107.94	10305.7	11029.2	5053.3	9044.65	1715.36	4228.91	4344.01	4187.07	2477.63	6144.27	4399.62	6174.69	0.0277839	0.278339
2,2-Dimethyloxirane	2294.31	3786.02	2425.09	2593.74	2979.94	3387.82	8014.71	17209.4	4814.82	2160.25	2670.91	2149.8	1961.02	2899.27	1704.25	2323.14	2180.12	2385.58	2042.17	2583.69	2820.86	2174.92	2677.01	3138.79	2564.63	2692.73	2367.37	2380.67	2576.14	3238.83	3415.82	3142.3	3759.12	5314.23	2363.4	2546.77	0.0373696	0.0535619
2,2'-Dithenyl sulfide	14091.4	12733.4	7586.11	8364.09	13087.5	17437.2	5621.73	6305.57	8045.77	12315	16866.5	10884.6	12686.7	7213.03	8615.53	7873.54	8556.91	6856.83	7945.81	6093.07	7602.04	4543.51	10928	8478.09	13015.5	10713.8	13962.1	12379.1	8169.25	13043.7	5903.82	14366.1	8337.86	5400.31	12032	6876.77	0.00765184	0.945927
2,3-Butanediol glucoside	77181.7	72204.1	80591.8	75344.4	89590	74613.7	65736.2	69758.5	65284.6	75820.9	80240.9	67255	65603.9	70500.7	70132.8	83610.8	65185.6	73746.2	72051.8	71655.4	69073.1	80812.8	65543	56748.9	62581.3	65014.7	69087.1	65840.2	57729.3	62414.4	58967.8	55882.9	83373.1	60713.7	68160.3	56210.1	0.0974381	0.019031
2,3-Diacetoxypropyl stearate	52153.6	27938.9	50290.9	47713.6	21890.1	43675.4	22327	21533	38296.4	66370.6	53489.2	35482.1	22562.5	26524	26671.2	22535.4	32094.3	58011.5	47520	52250.7	41044.8	48219	70433	33643.6	47201.6	53952.8	62181.4	41518.4	30861.3	36191.7	26328	28744.9	16374.1	17177.1	33109.5	30826.3	0.0583413	0.0189491
2,3-Diaminopropionic acid	1250.91	1188.4	1272.85	763.48	1158.2	273.473	812.094	886.223	454.433	1025.8	592.432	978.399	1728.04	754.329	1122.65	516.446	1829.21	1878.16	1170.66	853.869	814.554	853.852	1483.88	822.471	1144.01	1233.79	1145.96	1142.96	1015.4	461.531	742.918	801.748	842.369	1033.46	1486.95	552.211	0.0106334	0.284167
2,3-Diethyl-5-methylpyrazine	2988.99	3036.36	2830.63	3075.99	3078.4	1792.66	1773.15	1747.56	1825.1	3140.54	3069.55	1304.67	1186.92	1046.05	591.773	344.885	1810.77	1417.78	749.047	707.909	2625.66	1057.7	1885.11	952.534	3424.77	3152.48	4015.05	4214.43	1115.86	1288.17	642.073	1216.85	1164.54	1759.7	2772.25	4477.36	0.037146	0.205866
2,3-Diethylpyrazine	3890.38	3153.88	1639.2	2508.18	2774.51	2300.55	2396.83	4374.36	3498.14	2771.8	1967.01	1822.34	2309.12	4477.93	2955.12	2719.67	3151.54	1554.1	3490.44	3699.46	2855.07	2757.87	3421.37	3417.79	2259.26	3763.7	1982	2413.01	3676.3	938.038	3370.69	1971.9	2496.18	4363.76	1510.68	3167.58	0.00343899	0.680332
2,3-Dihydro-4-methylfuran	1361.01	4501.15	3071.8	5550.83	4037.11	5564.49	3381.76	5726.32	5066.26	4864.4	3844.47	3690.81	3319.42	3808.09	4282.55	3961.23	3495.86	1642.17	2931.21	4369.51	4842.26	3652.77	3170.75	4960.1	2923.79	2532.19	3516.44	3275.99	2978.43	4936.07	1890.53	4486.01	4855.89	2845.47	2021.95	4582.68	0.013242	0.551451
2,3-Dihydroabscisic alcohol	3881.98	7365.28	5314.31	4950.09	5238.71	2550.33	2421.11	3934.13	3258.47	5449.27	4245.06	1862.99	1787.87	2262.86	1952.72	1513.43	2646.5	2228.8	3327.35	3226.3	3518.22	2335.3	3341.55	2508.59	4130.15	6537.26	3802.94	5047.69	1734.47	1747.86	1840.99	1928.15	1902.23	2677.86	4133.22	5632.41	0.0344687	0.0816568
2,3-Dihydroxybutanedioic acid	77040.4	128415	83954.9	118099	113427	122112	110025	154475	109829	135721	120470	123895	133119	143888	126009	132611	98745.9	98633.4	143326	147406	124360	124376	94787.4	134324	134030	134599	143323	135207	133417	123846	140787	136689	149152	132800	129370	126480	0.101991	0.0681692
2,3-Dimethyl-2-cyclohexen-1-one	101692	79777	93218.9	105827	87477.8	86103.9	70118.4	87072.9	90877.4	92916.5	68054.7	102689	84758.1	84108.1	89912.8	87250.7	81617.5	84018	81797.3	86282.3	88123.5	101031	77896.4	82384	89730.2	80920.8	89222.8	89571.5	91549	82761.6	75717.3	83426	81432.1	77212	83779.1	102040	0.0207671	0.635186
2,3-Dimethyl-5-(1-propenyl)pyrazine	2322.03	1847.6	4078.57	1934.25	2092.53	1222.13	1856.11	2457.2	584.929	2762.9	2341.14	2851.58	3505.82	3443.34	2844.43	2885.42	2299.77	2416.36	1331.6	3774.41	2186.67	1343.76	4418.35	2383.06	2348.9	3452.54	1989.17	2381.43	2638.81	2479.04	2887.25	2469.97	2260.35	1505.53	1189.64	3891.67	0.014023	0.331594
2,3-Dinor-TXB2	423773	635883	455715	537609	666476	598455	529050	627172	481583	567630	580105	556724	561636	592185	588148	592379	417416	475706	557919	656577	517204	504167	439931	487710	588889	636019	616375	646420	542443	576558	549927	575110	573880	609950	600568	526605	0.119772	0.869388
2,3-Epoxymenaquinone	13480.2	8426.3	9484.31	10818.4	9490.6	17106.3	11881.1	12088.4	20063.4	11602.7	12754.1	11849.2	8452.25	14462.3	14955.4	12409.9	9983.92	12337.3	11102.2	13016.9	12018.8	11256.5	11570.2	11482.5	7778.79	7960.68	8771.33	7556.38	6852.55	6034.91	7231.62	7682.54	6672.98	8442.66	11043.2	10408	0.0656144	0.00728459
2,3-Methyleneglutaric acid	341.81	623.736	434.491	346.611	539.776	182.068	2446.99	1256.65	358.925	1033.04	597.406	1909.5	2569.08	2754.69	4647.77	2099.36	1683.04	1431.18	5159.54	2401.47	2552.45	3803.68	3336.12	3758.29	1114.51	2976.89	205.259	2083.07	2850.27	5076.34	2949.23	3783.89	2228.38	4196.52	122.642	443.23	0.0304217	0.0140731
2,3-Methylenesuccinic acid	9382.18	12449.2	8780.43	10538.6	9582.62	11637.8	10679.2	14201.5	11188.8	12584.4	11258.4	10218.5	13597.5	13081.9	13967.1	12732.1	11238	12731.8	12981.9	15909.8	13637.3	11162.3	12614.7	11415.9	26332.9	17738.9	28227.3	21319.5	12261.5	25794.6	14205.2	22495.2	15075.1	15619.4	21912	23461.5	0.112682	0.000259784
2,4,5,7alpha-Tetrahydro-1,4,4,7a-tetramethyl-1H-inden-2-ol	296801	228064	251990	293897	239951	264028	214555	206410	237072	298950	284609	462663	367127	299355	274681	276813	263268	279271	208858	209250	266361	296000	225269	248056	345006	325490	329654	276992	271853	259290	264538	244334	308014	254248	303877	331830	0.154947	0.144379
2,4,6,8-Decatetraenoic acid dehydropiperidide	171544	202362	161614	196826	209335	199309	175976	198704	165715	189942	200161	194449	192679	208547	210565	198523	160360	192056	207296	228086	181022	187071	171396	176842	204602	222607	215395	212072	202483	198540	194652	190177	200805	205431	203434	185287	0.0766092	0.346004
2,4-Dihydroxychalcone	70001.2	75598.3	70791.8	75803.6	78909.9	71450.4	74540.7	73535.3	63316.5	73866	76388.5	75155.2	77760.7	83128.2	77512.2	80042.4	70101	75838.3	82424.1	83989.5	70438.3	74212.6	79873.6	66868.7	80723.7	80180.8	82867.5	80042.6	76997.2	76707.9	75546.2	80621	70971.1	73553.3	74510.8	65356.6	0.0428192	0.0796642
2,4-Dimethyl-1-(1-methylethyl)-benzene	29399	25247.6	27715.8	50291.4	26963.5	25527.7	21498.9	21793.5	57839.6	30475.9	15575.2	57380.8	38950.4	29406.5	43662.1	29799.9	43656.8	33015.3	22152.5	24271	32462.8	41158.9	24361.7	24873.8	41590.4	42178.6	26330.3	26998.8	34873.2	25790.5	22459.1	31098	23136.7	23993.4	26446.8	37657.4	0.0518605	0.567958
2,4-Dimethylpyridine	57860.3	63271.8	58633.3	63848.8	59744.4	59854.2	64706.9	67766.4	59850.7	66327.1	61530.4	65059.9	59081.9	72224	68781.7	69270.5	64398.8	64796.9	63060.9	72746.6	63269.3	61304.5	64252.3	64741.4	59799.4	63156.3	63464.1	74909.5	65967.7	67839	67843.2	68566.5	65310.4	63142.6	57485.3	60234.5	0.0378215	0.194555
2,4-Diphenyl-1-butene	1485.57	1575.2	1883.59	912.676	1994.2	1298.68	1297.98	1478.67	678.463	1160.49	1173.65	1372.73	2186.45	1191.52	1343.65	1637.05	2039.26	2114.7	1507.02	1391.47	1503.05	1951.25	1788.92	1150.51	2566.93	1779.73	1217.75	1220.16	1555.26	2175.2	891.804	1668.95	1551.96	1514.62	1595.88	1655.06	0.00790436	0.690268
2,4-Pentadienal	1585.09	249.557	2213.56	2565.29	2719.46	749.822	1911.68	1014.61	313.652	2162.48	2582.33	2726.68	1594.01	1173.23	2497.22	1355.7	1106.16	1956.61	719.356	1449.08	547.851	963.505	1112.98	730.14	1448.59	1393.56	1135.94	1372.51	1912.22	1185.48	1163.29	1305.18	1437.97	448.082	1616.6	3024.49	0.0198186	0.366546
2,5-Dichloro-carboxymethylenebut-2-en-4-olide	61437.2	83284	68993.4	81328.9	77083.2	80976.5	79059.6	86267.8	72935.2	82910.7	76008.9	83451.9	75302	92305.1	84980.3	85490.6	72493.9	69702.9	82963.4	90357.3	77696.3	83163.1	75425.5	82317.8	76917.6	85414.7	83871.4	91717.2	82290.5	85375.2	85476.4	85437.9	79595	81799.4	74209.9	76489.3	0.0514355	0.233959
2,5-Dihydro-2,4,5-trimethylthiazole	7278.83	2545.3	12001.6	6550.47	11957.4	1933.98	6859.18	3431.47	6170.17	4648.8	11704.8	4803.26	5638.19	7207.72	3751.94	6496.32	4116.46	4070.51	4831.4	3689.49	7662.98	2214.44	3611.57	3221.66	4306.09	5284.17	3238.71	4415.12	4272.46	5811.58	4858.46	5627.25	8576.85	3254.25	6048.16	5064.49	0.032198	0.232068
2,5-Dihydroxycinnamic acid methyl ester	16153.7	9860.1	15606.9	9227.48	12593.1	7566.29	10744.6	10498.1	7948.73	9167.31	11740.5	10692.4	12441.7	11714.5	11803.4	9880.22	14441.2	17529.4	11265.1	12525.9	10022.6	9947.66	15089.9	9311.42	13001.6	12437.3	11518.3	9950.61	10656	9361.85	11293.5	10708.1	7762.57	11452.6	13779	7876.58	0.0237425	0.528245
2,5-Dimethyl-1,4-dithiane-2,5-diol	266659	580810	413054	381540	417573	431073	530662	675635	453808	483651	444234	544255	528412	434936	394100	490343	396094	450936	487775	343098	460315	464767	557251	501255	432848	489007	348690	454129	609200	443946	562903	542556	458387	391511	325708	510007	0.0104542	0.999177
2,5-Dimethyl-2,4-hexadiene	26224.7	18865.9	23215.7	26574.1	21196.7	20225.6	19133.3	20716.8	21900.5	21366.2	18809.2	25853	20233.5	24217.4	25013.5	21001.7	25856.2	27620.7	17885	24916.7	26081.9	27956	22965.3	19831	21320.1	19440.3	20617.5	20035.8	22171.6	20319.7	19672.9	22774	22184.3	20111.7	19257	24214.6	0.0192359	0.702759
2,5-Dimethyl-3-(methylthio)furan	2620.23	746.361	2369.71	2351.85	2640.89	107.035	2748.22	648.31	1671.32	2674.13	2641.95	2697.24	2344.93	2403.3	2771.17	2741.57	2988.74	3345.71	2826.08	3689.25	3158.98	3250.34	3127.61	2411.18	5170.99	3255.25	3438.4	2239.18	1887.7	2727.35	2482.11	2455.12	1662.3	2318.91	2754.25	3085	0.029775	0.00262881
2,5-Dimethyl-4-ethoxy-3(2H)-furanone	47857	58364.5	50889	53672.2	48483	72310.9	48665.6	60907.1	57164.3	48668.5	46234	45717	41929.2	48870.4	47961.6	46094.4	52744.7	50806.6	45193.7	49930.4	49952.5	46147.7	55246	47503.1	43302.4	48039.1	41304.3	45906.3	45338.1	59259.8	44254.5	51302.3	49746.4	43820.8	46252.5	55569.9	0.0669418	0.00868928
2,5-Dimethylpyrazine	9176.84	13822.2	11595.7	9258.19	9327.9	11630.7	8962.79	10021.8	5685.61	9645.14	9121.11	7862.63	9460.02	7983.52	5728.09	9010.09	4635.68	6185.13	7080.24	7214.86	7563.95	7081.29	7645.2	5759.12	8434.32	9890.69	11899.5	12817.6	6223.53	7544.91	5292.94	7448.05	6205.31	5315.54	12414.3	11192	0.037557	0.166758
2,5-Heptadien-1-ol	38875.4	49004.9	50034.8	32892.4	36535.8	49041.9	54922	66049.6	57815.2	53902.5	44739.2	37354.9	39712.7	49278.7	44054.4	41266.7	44042.1	42185.1	45589.4	62644	57492.2	60686.9	63581.6	57502.4	60376.3	52141.6	68578.6	44058.1	46226.2	48538.2	62669.3	54193.5	48453.6	66870.5	48183.3	38779.6	0.145341	0.00967444
2,6,10,10-Tetramethyl-1-oxaspiro[4.5]decan-6-ol	311243	242620	292142	288699	267239	269257	227498	235988	245270	291301	276438	408093	376615	302435	287142	269563	289493	302383	240177	251143	264133	308620	252984	253921	341621	315260	314510	283693	267407	261651	265966	265876	299036	266956	322093	320824	0.139686	0.155876
2,6,6-Trimethyl-1-cyclohexen-1-acetaldehyde	89725.2	93148	91929.3	97402.7	91399.7	91899.6	86967.7	84709.6	84275.3	89578.4	75551.8	106210	90718.6	96147.2	83631.4	92199.9	91801.8	86799.2	83084.9	87300.4	90469.9	103110	84557.9	83486.6	96726.4	87846.8	85430.5	83356.5	86462.5	88865.7	88615.4	92135.8	57996.8	88012.9	94049.3	89531.1	0.0291475	0.690027
2,6-Diethylaniline	74446.9	86944	78046.3	88945.3	90361	85796.2	80148.5	94932.3	78847.9	83811.6	85464.6	86159.5	92701.6	98886.1	94124.6	91391.5	83957.4	89811.5	91378.4	98722.6	83691.4	87801.8	88761.2	83692.1	80604.1	82706.2	85516.6	91010.1	87554.4	95732	85232.9	98391.3	81621.3	95330.5	82178.1	73000.8	0.0567214	0.349263
2,6-Dimethoxy-4-propylphenol	5527.04	10117.2	5279.24	4405.97	5366.74	6524.08	9352.62	18030.5	7645.08	5292.77	8012.73	3619.38	4598.56	6575.92	3614.26	4781.21	3153.66	4067.51	7694.51	5799.67	5689.5	5540.72	6290.03	6946.17	8453	6837.88	5201.41	4890.86	4280.65	7670.52	3770.53	3572.01	4560.67	3323.04	4533.92	5547.61	0.0348751	0.042829
2,6-Nonadien-1-ol	155183	106703	135913	216191	151606	100611	124024	142733	207592	168747	109474	175821	186071	163950	181876	176143	130386	159813	116679	145855	174193	278131	105003	152395	156527	99766.3	117870	154910	251294	174647	121976	139296	131957	108430	167589	264454	0.0449574	0.920575
2,6-Pipecoloxylidide	48309.7	60687.4	50206.1	60547.6	50259.2	48382.9	53751.6	56255.1	44432.5	51329.4	32778.9	72765.4	61872.5	51971.1	77517.7	40489.7	71358.5	63216.8	58232.2	46551.2	81470.7	76129.9	61463.1	52043.7	71158.7	75244.8	84051.2	89833.7	55078.7	64915.2	55547.8	76149.4	44276.2	77111.1	37537.4	53996	0.117262	0.0565853
2,6-Toluenediamine	6269.79	8159.52	6323.87	6792.97	8731.37	9579.52	6846.37	8914.05	7131.75	6637.57	7674.24	6760.34	8252.11	9635.04	9649.6	7770.35	8053.67	7154.39	7674	7059.59	7457.19	8671.69	7434.59	5538.51	6816.6	7307.01	7502.01	8843.19	8268.45	8138.16	8492.26	8604.88	5776.53	9311.2	6674.2	6181.35	0.0153698	0.850357
2,8-bis-Trifluoromethyl-4-quinoline carboxylic acid	11329.6	48810.7	6935.22	15383.7	7424.21	180668	3931.63	11725.9	4653.52	5878.9	17117.9	8653.26	3073.87	2568.71	3158.17	1723.67	3870.71	1666.65	3580	2679.27	3013.9	4911.12	3564.37	4221.92	3712.35	2347.55	2152.13	3809.62	3805.68	2500.46	1285.45	1602.3	1822.42	1411.53	7792.98	6877.37	0.109683	0.109572
2-[4-(3,4-Methylenedioxyphenyl)butyl]-4(1H)-quinolinone	16646.6	25815.9	19660.4	15436	26506.4	8871.31	13197.7	12746.5	7545.96	23775.5	26347.3	24288.7	24165.5	39353.4	28540.9	16822.8	23202.7	28662.2	29096.7	17747.3	19689	30931.4	32201.6	21436	29767.7	26701.3	38112.6	33350.2	18574.8	19183.8	28969.3	30564.2	23941.2	36603.2	24668.2	34523.5	0.0823372	0.00164155
2-[4-(3-Hydroxypropyl)-2-methoxyphenoxy]-1,3-propanediol	4679.61	3004.84	3731.84	2096.58	2236.87	1699.97	2348.07	5010.85	4003.74	4261.02	3923.67	1631.89	604.888	2237.32	2128.83	2750.93	2937.51	2794.01	2275.63	2718.67	2940.94	2606.47	3267.51	3477.02	2413.15	2528.22	2598.97	3107.18	2807.35	414.17	2370.05	3016.98	1455.88	3000.61	2184.78	3654.99	0.0131366	0.280468
20, 22-Dihydrodigoxigenin	12825.3	9974.41	9069.56	22503.5	12461.6	31483.6	15178.7	23617.1	46380.1	12533.3	19468.4	22340.8	14648.7	30363.7	32473.9	25724.3	19861.3	16885.9	24944.2	19798.7	19796.6	11915.6	16552.9	21081.1	8428.95	5569.72	9466.08	7010.28	14179.9	10570.6	15751.3	12252.6	14435.6	9508.38	13856.5	18036.1	0.126895	0.0422209
20-COOH-leukotriene E4	8901.36	1926.45	2532.55	17593.5	13490.2	6855.17	10468.9	12370.9	4233.13	5655.65	7044.87	7237.54	4657.38	5965.8	5516.07	4403.72	3346.16	4616.89	5962.39	3576.05	3087.48	3343.79	3663.33	2320.52	5262.97	4469.5	2523.5	2716	6100.74	3036.62	3155.66	4682.38	4048.66	2042.94	3836.66	6492.89	0.0631384	0.00290175
20-Deoxynarasin	20379.9	18986.6	17127.9	9790.77	21618.6	17644.1	34492.2	18493.2	15210.4	5041.22	1622.1	7892.04	6415.2	6863.07	4085.49	5127.88	19286.3	7522.72	1595.12	1223.95	13103.7	11445.1	9225.28	15664.7	7115.19	1304.38	8605.21	5880.76	9354.91	9809.47	10196.5	4510.84	20942.1	3772.91	6865.85	12194.1	0.0937716	9.26846e-05
20-dihydroxyleukotriene B4	14982	5189.45	20993.1	32852	29651.8	8501.18	13745.8	7999.95	10020.7	29306.2	39659.4	30001.8	18515.5	16747.2	28170	17096.4	15368.8	19962.7	14663.4	18492.5	29578.8	13483.2	13033.6	13378.8	16804.2	24142.6	20806.7	22323.1	20730	13225.8	13363	13749.8	38338.1	6548.51	23309.2	33779.4	0.039972	0.406932
20-Hydroxyeicosatetraenoic acid	13401.8	1920.36	9464.6	1419.11	8381.53	6933.98	6021.44	8538.54	6166.22	10946.3	6650.15	7254.25	7865.09	8530.23	8780.42	5434.8	6696.11	7428.95	6088.5	9954.1	11633.8	988.692	6621.53	6657.04	11782.8	7315.68	19182	8134.8	10171.1	4863.17	10891.5	7784.37	11107.9	9350.88	17238.6	8055.29	0.0520676	0.307622
20-Hydroxy-leukotriene E4	18414.6	36805.2	11797.7	84528	36559.6	22323	9066.64	12115.7	61959.8	29442.8	3804.55	74173.8	57368	15854.5	56260.5	17269.8	30451.5	9296.15	7338.54	5275.16	19311.3	41224.7	14312.1	15798.9	45516.1	53805.9	39198.7	38335	32349	31654.5	9286.62	26761.3	8765.09	12750.4	19303.9	68277.2	0.0139437	0.927669
20-Hydroxy-PGE2	109928	22403.6	111885	203593	167584	65783.6	144588	31803.3	29012.3	236609	186321	218156	216429	108314	231757	118044	149132	201852	120211	197354	53777.3	191550	171837	81098.4	171848	178015	129376	127242	198830	236539	196728	120289	148425	71024.9	243228	306290	0.180424	0.0196353
20-Hydroxy-PGF2a	238858	211564	268823	340043	218449	298798	321393	298195	398608	202181	342972	167001	186336	186719	283003	186855	122787	218875	279573	220625	123485	155333	158476	145294	225389	191897	162780	139459	170883	207405	276860	157849	243211	125942	357704	372963	0.263504	0.00284266
20-Trihydroxy-leukotriene-B4	6496.12	6437.17	13388.5	21617.7	17211.6	8962.44	14024.4	10733.5	4047.75	14545.4	23425.4	18136.1	13360.8	10584.3	15002.9	12748.5	6591.09	8935.4	6645.53	9096.02	1721.1	6056.53	7522.81	3112.75	15061.2	10843.5	7249.45	8196.74	14272	10759	8630.13	8609.31	4877.11	2954.6	14430	27608.5	0.0531078	0.350034
21-Deoxycortisol	306990	2.48098e+06	3.62351e+06	4.02717e+06	1.46435e+06	1.59321e+06	2.14696e+06	4.35167e+06	2.65545e+06	1.77009e+06	3.12576e+06	365738	1.62777e+06	1.7503e+06	1.86707e+06	1.676e+06	965645	1.29699e+06	706614	404478	977752	727450	865785	1.09573e+06	275824	3.4394e+06	3.3599e+06	5.91327e+06	1.37754e+06	1.15565e+06	2.98622e+06	1.7995e+06	559104	879080	5.88142e+06	4.77473e+06	0.833773	0.391682
21-Hydroxyisoglabrolide	79555	80327.3	116612	112027	60948.4	89347	90522.3	80663.1	76867.2	96216	131242	57370.3	101041	67530.2	83164.5	82835.5	105729	119088	110059	90930.3	43101	53193.6	136562	101636	120346	129490	116018	107639	107328	102651	113692	136517	84390.6	95119.9	126381	71110.6	0.0719384	0.524999
23S,25,26-Trihydroxyvitamin D3	456771	600646	824956	1.10087e+06	2.56773e+06	72825.7	87048.2	113098	58995.8	678485	769888	42780.2	122713	39165.3	144030	139537	114621	15159.8	93136.1	43456.9	10890.8	114030	39007.5	133787	425796	393458	713785	1.05788e+06	141645	76325.5	90505.3	130454	117000	120587	1.93519e+06	2.53328e+06	0.548403	0.303168
23S,25-dihydroxyvitamin D3	495999	648264	976355	2.394e+06	2.32957e+06	121084	109385	140313	146718	889111	1.0228e+06	106622	133405	78543.6	255759	198274	153141	91127.6	131486	92268.5	49350.6	165664	71256.4	154596	521471	705974	832870	1.47675e+06	133839	118043	111623	186211	149339	234723	2.63734e+06	1.52801e+06	0.524176	0.374841
24,25,26,27-Tetranor-23-oxo-hydroxyvitamin D3	1.29517e+06	609115	571469	1.1447e+06	253592	1069.86	385.273	1167.91	4057.6	166473	328845	575.725	320.366	257.631	1460.52	519.365	1047.73	2001.32	3418.31	380.851	521.465	598.05	4460.64	685.785	259827	919002	1.89236e+06	3.57866e+06	259.257	155.329	1213.35	1314.64	325.866	216.227	666596	466989	0.830312	0.231522
24-Hydroxycalcitriol	36169.6	41962.1	50551.6	97903.4	179683	33623.5	35034	28001.4	42621.9	68143.7	39205.6	18575.9	16766.4	18127.2	33503.5	45823.9	51362	15756.3	65485.8	29774.4	22052.7	41620.4	20991.6	32339.1	38899.4	20412.5	36869.8	41237.2	39897.3	31444	31360.6	35959.7	36367.5	54899.6	120024	136490	0.0940647	0.133932
24-Oxo-1alpha,23,25-trihydroxyvitamin D3	9315.77	8628.1	8654.29	12286.3	17045.2	23912.1	23216.1	19600.6	16297.3	7321.05	13771.9	14101.3	9419.64	11330.4	13785.4	8676.77	8108.43	13207.7	21478.3	9950.2	11847	10566.1	10497.7	11071.4	9652.87	7644.73	12386.3	13886.5	12184.9	14206.4	15935.9	9649.63	11914	15282.7	12211.5	14200.2	0.0418327	0.111186
25,27-Dihydro-4,7-didehydro-7-deoxyphysalin A	68037.9	122707	78042.3	113597	108033	81942.1	85834	88916.2	109921	87364	73781.7	83178.9	55349.9	84577.4	71285.7	94378.3	73401	71272.7	71851.1	91680.2	84174.7	81862.5	58535.4	89024	77720.2	81444.8	82612	94026.4	83596.7	85044.9	96049.8	102247	113938	96157.2	88120.6	84615.1	0.106166	0.00864172
25-Acetylvulgaroside	4.52002e+06	6.5253e+06	5.16571e+06	8.11439e+06	4.72372e+06	7.46406e+06	7.95228e+06	7.2632e+06	6.63346e+06	4.62031e+06	2.44618e+06	5.96324e+06	3.73964e+06	3.72754e+06	6.62412e+06	4.0136e+06	5.51393e+06	4.68582e+06	5.77252e+06	6.79816e+06	4.70005e+06	4.11081e+06	4.14864e+06	2.64147e+06	5.59865e+06	5.53145e+06	4.06308e+06	2.50235e+06	2.87319e+06	5.52224e+06	2.75149e+06	4.45089e+06	2.68757e+06	3.04016e+06	3.93049e+06	2.85949e+06	1.29463	0.00062393
25-Cinnamoyl-vulgaroside	107010	160908	111807	176288	183296	146077	164993	154374	104663	159153	158491	169045	127486	164214	137467	167815	124912	124707	131173	158399	113661	109512	126859	111734	143563	168675	170493	161572	137844	107706	136842	170200	145849	149091	167549	87912.9	0.0445369	0.883392
25-Hydroxytachysterol3	272231	317417	270521	527249	772807	311429	410167	242397	256748	213977	546750	385907	389441	255226	424765	380816	238252	380510	308730	195477	331364	185330	189655	308989	257080	365052	399852	657287	266356	363781	228329	167464	330263	393664	276950	644952	0.0841145	0.835211
25-Hydroxyvitamin D3-26,23-lactol	435771	278774	292908	725564	1.5089e+06	23210.2	15533.6	25298.2	16054.8	472565	313103	25992.3	15514.2	13355.6	19486.1	15045.4	40910.4	13774.5	26265.9	25077.8	10091.7	14773.3	23569.3	19522.8	304189	163935	430630	1.16526e+06	16972.3	49311.4	13718.5	28693.2	17075.1	10903.3	447380	902835	0.420881	0.436443
25-Hydroxyvitamin D3-26,23-lactone	227084	175216	171685	585295	243898	400439	148904	370538	398835	186202	156713	318871	372398	236111	171863	156978	150936	138418	57972	58908.4	266431	357487	57775.9	135532	101340	45511.7	108810	125558	188168	164542	82306.8	83634.2	92669.1	51447.4	155186	371845	0.330543	0.0179627
28-Homobrassinolide	6626.46	11038.2	15204.7	15618.8	17465.3	10359.1	11613.9	10086.7	22532.5	22275	14602.1	12949.7	13501.9	11510.5	14780	14674.5	16439.9	15472.7	14325.5	21402.4	19451.5	11610.2	20594.2	14199.5	24607.6	15669.4	24014.3	28768.6	11775.5	12380.8	8958.27	12117.9	9880.43	16294.1	13364.2	20451.2	0.071474	0.0274327
2-Acetamido-4-methylphenyl acetate	1259.48	934.821	1524.11	640.772	813.909	649.969	785.706	1106.62	371.798	881.383	1226.34	999.043	1347.58	1297.41	1244.31	1276.59	820.111	970.147	423.753	1156.72	940.17	432.869	988.104	994.52	881.646	1116.79	799.595	672.159	925.904	1048.81	1580.17	1180.54	884.628	544.449	536.888	1591.99	0.00755183	0.55561
2-Acetyl-1-ethylpyrrole	24240.2	24522.7	21302.4	25305.6	26856.9	19704.9	16326.1	16846.7	23596.9	18867.5	18566.7	15320	13261.1	17131.8	15669.1	17907.3	17407.4	20114.7	14054.9	18926.1	16236.7	16052.9	16683.9	19114.3	21972.6	18406.1	17541.3	18835.5	18214.2	15357.4	21484.5	18333.9	24386.8	20540.1	21611.4	16820.1	0.0570659	0.00177318
2-Acetyl-1-methylpyrrole	3070.08	1392.89	4632.24	2700.79	2632.66	2650.43	5350.55	6180.77	5971.69	2771.36	3124.16	8811.18	6277.43	5552.63	2387.08	7070.17	10522.2	5281.29	4423.37	2282.62	5863.58	3125.81	4455.72	6023.74	4059.15	2188.02	5496.6	11656	6795.63	5637.15	3753.81	4043.07	9353.14	8963.65	3863.24	4127.23	0.0219119	0.37437
2-Acetyl-3,5,5,6,8,8-hexamethyl-5,6,7,8- tetrahydronaphthalene	13660.2	12265.8	10554.7	24653.8	11926.4	18742.9	31151.1	20918.9	12869	25979.8	8389.03	25427.8	14388.6	16599.3	21032.5	14714.9	14670.3	18257.2	12789.9	18020.1	12705.9	14520.6	14982.7	10991.2	14366.3	26411.2	7892.64	12213	23425.2	18008.7	19904.1	18085.6	32047.5	24534.6	9352.46	16871.5	0.0215796	0.594248
2-Acetyl-3-ethylidene-3,4,5,6-tetrahydropyridine	1045.13	4146.53	1342.59	2545.67	1898.76	1571.25	1394.6	2959.62	2445.49	1881.82	3023.66	495.986	703.406	1223.13	1319.94	628.272	1204.82	980.285	746.109	1534.74	1756.61	2510.87	1600.97	1411.59	1015.24	1152.66	1208.92	1034.44	564.634	1198.58	940.094	894.466	533.111	1382.99	2014.79	1353.76	0.0206843	0.0277047
2-Acetyl-4-methylpyridine	322308	338181	338523	342009	348331	350771	343309	383253	337876	379527	366854	363869	346786	390375	368481	379142	360651	380473	366833	401491	350128	349838	371832	362777	373024	402590	395706	403701	365965	363577	380440	384012	367549	385176	370389	353521	0.154782	0.000757355
2-Acetylfuran	2349.09	2299.26	2549.78	2184.67	2993.06	2521.52	1600.72	2587.16	1521.96	2249.68	2667.15	2223.3	2803.64	3046.74	2876.03	2184.69	2493.72	3229.63	2613.34	2607.78	2120.33	2325.84	2358.64	2178.98	2880.13	2767.44	2291.21	2204.97	2379.8	2169.59	2214.76	2565.61	2161.53	3041.16	3148.33	2231.93	0.0132625	0.253189
2-Acetylpyrrolidine	116893	316555	183369	217978	192981	448291	726150	1.55089e+06	465387	163391	216612	246179	229586	227973	272060	202700	190023	298885	250521	266459	237782	270108	235297	266024	148223	180456	131280	169710	211642	340523	226267	218506	251512	269063	155079	148267	0.342712	0.0681348
2-Acetylthiazole	2939.33	5121.75	2373.12	2555.68	2884	2981.77	2394.12	5105.13	2565.94	2480.74	2000.42	2872.5	2807.93	3491.84	2451.23	2484.12	1992.83	1523.39	2865.14	2489.24	2403.8	2754.14	2331.15	2613.59	2769.44	2784.42	1391.04	1756.43	2317.51	3050.2	2318.44	2755.73	2101.26	2209.24	2430.71	2734	0.0205029	0.0520611
2-Amino-6-methyldipyrido[1,2-a:3',2'-d]imidazole	21962.3	29175.2	32101.3	25593.8	45359.4	31261.2	22024.4	31955.2	25374.7	29152.9	31901	13733.9	22624.7	12299.8	11997.1	24346.3	25099.9	15460.7	18800	21344.7	32205.3	17159.5	25329.7	13364	32462.3	28982.5	29363.8	22481.4	14819	10996	18811.3	23219.5	12091	25055	60122.6	22651.5	0.0803761	0.269245
2-Aminoacetophenone	18344.9	19230.2	16773.3	18560.5	20958.9	44392.5	13422.7	18725.2	21826.5	18767.2	19520.9	12545.1	17769.8	13350.6	12940	13186.4	17672.6	16234.5	14313	13681	17536.2	14734.1	22519.9	18074.6	16702.5	16676.4	17717	16636.9	13192.3	22909	12283.6	14951	19718	14012.2	20140.7	16444.7	0.0516921	0.111292
2-Aminonicotinic acid	2.68567e+06	3.31517e+06	1.90151e+06	2.54271e+06	3.37705e+06	1.02235e+06	2.11675e+06	2.25167e+06	753370	702727	2.14093e+06	511500	573584	640942	583064	492775	368950	451189	610814	534627	354803	554771	788748	516073	944735	774834	793229	453033	989118	1.0566e+06	506424	796082	606638	963258	1.7902e+06	1.46899e+06	1.09483	3.46014e-06
2-Aminoquinoline	7884.51	5040.37	4730.84	4663.87	5566.2	9282.73	3996.48	5075.34	2482.36	3568.09	1877.54	3240.21	1854.44	1221.62	2004.48	2446.41	3965.28	3948.38	2353.88	1703.68	5052.72	4565.29	3014.89	3347.91	2081.86	8717.48	1497.39	2132.95	3347.95	23276.8	3156.98	3094.67	6806.46	2552.8	3936.66	3445.61	0.0373342	0.123811
2-Angeloyl-9-(3-methyl-2E-pentenoyl)-2b,9a-dihydroxy-4Z,10(14)-oplopadien-3-one	1.23384e+06	1.23194e+06	949730	1.00428e+06	2.07762e+06	2.35003e+06	1.07463e+06	931418	900642	377461	1.15628e+06	890959	617275	604412	294901	456297	256481	699313	629799	339321	486213	1.11338e+06	440846	429371	558971	470606	510829	211707	700605	1.3012e+06	581535	329211	276109	1.21223e+06	1.23069e+06	356673	0.710553	0.000534506
2-Benzoxazolol	5498.26	8940.43	4057.46	8167.81	6877.45	3357.17	2084.38	4520.1	5491.09	6136.2	6915.61	1826.73	895.819	2630.43	5012.59	1025.85	5313.15	4059.73	1972.36	3971.35	8213.29	7605.9	7211.7	4477.28	2462.21	3742	3414.59	5477.35	946.886	2274.37	1114.25	2427.6	2416.12	3273.95	5186.09	2595.81	0.0273385	0.06555
2-Benzyl-5-hydroxymethyl-1,3-dioxolane	16906.6	4518.07	29993.4	15184.5	19563.8	6017.6	11060.7	5031.8	5965.15	34098.4	13526.1	11744.3	18969.1	18324.7	15158.1	35635.5	18877.7	19551.7	11626.8	8358.44	32803.8	11885.1	8235.02	15875.7	16390.2	12661.6	29092	18841.7	22000.6	17533.9	10230.9	13940.5	45536.9	9356.74	11073.2	10552.7	0.0418513	0.444924
2beta,9xi-Dihydroxy-8-oxo-1(10),4,11(13)-germacratrien-12,6alpha-olide	10425.5	9167.9	15734.6	15077.9	12237.9	13619.7	6894.91	17995.6	10748.4	40292.4	14803.5	10344	12421.9	13154.5	13117.7	18002.4	19149.2	12825.9	14874.2	24335.9	12288.1	16663.7	23226.2	18099.5	11137.3	29446.6	6248.98	10706.2	17056.3	11760	19409.6	15354.1	7684.33	9616.24	11417.1	17331.6	0.035595	0.315366
2-Butylfuran	4505.48	3002.79	4197.59	2682.8	2978.75	3015.99	2614.33	2921.83	2987.38	7036.08	3958.59	2976.15	2934.92	3024.54	2838.07	3008.22	3660.47	2888.47	2753.65	2704.57	3957.9	2524.75	3127.73	3382.02	6002.31	6936.55	7586.54	6744.53	4144.41	2669.73	3475.13	3177.19	4179.46	3429.76	3493.5	5019.11	0.0436538	0.0852337
2-Carboxy-4-dodecanolide	14028.1	24907.3	21795.6	14875	15824.3	16637.5	6947.41	11950	10524.4	22961.6	19293.3	8731.67	8923.24	5643.82	5565.54	6675.16	6873.23	5590.66	6392.12	9022.83	14377.5	11463.2	16672.1	14245	16973.7	26175.7	13977.3	16323.7	7846.2	5238.07	7649.25	5732.48	5173.95	11021.8	14527.6	20280.3	0.0789148	0.0730193
2-Chloromaleylacetate	8147.29	12428.6	14497.8	12870.7	13116.6	11321.5	13660.6	13032.3	12405.8	19862.8	13048.9	15861.4	15205.3	16928.3	16748.8	20066.7	12805.2	12506.2	19492.8	17632.6	12836.9	16340.1	12494.7	16940.2	15587	17711.4	17246.4	19344.5	15891.9	15833	15460.3	14022.7	17174	15270.9	11891.9	13107.5	0.0482432	0.00223689
2-C-Methyl-1,4-erythrono-D-lactone	33443	41014.5	30855.2	35396.2	35777.1	48582.4	40444.2	38776.2	31863.9	33733	34790.6	40239.5	43297.3	44013.4	42603	44834.4	55345.3	42190.3	42172.8	54467.3	45992.3	42342.9	47286.4	38113.9	40701.1	44989	36407.5	37383.6	42829.6	50442.3	49069.7	53536.7	50063.2	61485.8	31385.2	34247	0.047715	0.0576384
2-Cyclotetradecen-1-one	30751.1	33077.8	39274.7	21292	12967.8	391129	1.38252e+06	547221	499928	23363.2	31524.2	202795	196267	336303	284820	358397	571680	211714	424254	390258	352329	151441	233335	564040	43397	51674.7	27675.3	16943.1	528566	215750	579231	409236	436523	1.35208e+06	17025.8	25040.2	0.100305	0.648492
2-Deoxybrassinolide	123762	61267.8	166525	78263.2	77348.3	208540	248283	277180	176909	80882.9	224109	10179.4	125475	251418	98181.6	122428	66689.6	105199	276421	19802.3	80930.6	95689.3	168273	173819	46856	141836	246259	128794	241080	166294	273661	201416	174765	136072	198929	213223	0.0710234	0.355164
2-Deoxy-D-ribitol	133892	193299	167840	134064	142879	430012	591458	554716	460056	177768	174198	288923	494421	685454	585330	521393	429781	464082	746068	399049	503850	728692	340181	450619	141350	157290	146905	185499	453111	421500	429748	737420	509604	626525	145849	155672	0.330187	0.380837
2-Ethoxythiazole	1134.06	2846.7	1119.46	1672.22	1793.61	9247.25	13034.5	20488.4	13133.9	1179.3	1263.24	3132.72	4721.26	7461.75	2823.38	1895.86	3319.73	4102.02	3410.47	5423.71	4365.93	3464.75	4773.44	4414.95	1194.61	1495.42	1148.67	1222.66	2952.17	4603.62	3735.9	2619.2	5053.32	4864.93	1536.28	1487.94	0.0434584	0.0908126
2-Ethyl-1-hexanol sulfate	5215.22	1008.66	6445.52	10362.1	9679.93	1216.91	9789.31	4136.09	3460.66	9131.24	6780.09	15844.1	11649.3	10425.1	16907.7	10903.3	6240.22	11249.8	6242.02	11424.6	5620.44	8409.2	6389.4	9436.37	10037.6	8334.39	7944.42	8902.36	14830.9	8880.52	5976.56	9621.4	11155.5	3170.15	10497.1	18372.8	0.0461698	0.0409355
2-Ethyl-2-hexenal	5801.93	4376.3	5452.38	4615.4	5785.45	4427.9	3937.71	5016.75	5055.08	5158	5259.48	4016.71	3600.47	2642.52	3446.09	2664.98	4220.97	4500.59	3521.42	3635.5	4181.33	3601.78	4292.99	2351.95	5438.64	6201.81	4669.38	5795.46	2682.23	3305.15	2816.21	2819.42	2745.54	3962.67	5343.6	4898.61	0.0233196	0.0760325
2-Furoylglycine	332.008	2017.8	333.353	336.17	926.039	304.656	2241.84	4778.37	419.887	6165.75	63237	8781.65	10306.2	3026.24	10477.8	5641.5	1195.71	7451.36	10239.1	22525.4	20588.1	15056.7	19405.3	11219.2	64228.3	40668.5	55385.5	50831.9	24371.3	75963.6	21472.7	46584.3	16247.3	37807.7	93317.3	101305	0.250972	3.42277e-05
2-Heptadecanone	96670	72801.7	87276.7	67477.2	87044.1	73410.4	64596.7	75078.3	58301.3	68069.8	78405.6	71803.8	88106.5	73269	72464.9	74143.6	88542.9	108298	78344	76441.1	69330.3	66411.5	91443.5	64464.7	90240.5	81775.9	73577.7	73003.9	71762.1	73390	70264.2	75956.4	70105.2	70989.4	88107.2	63760.5	0.0539429	0.596972
2-Heptadecylfuran	484859	451271	1.15487e+06	187229	169745	244322	413079	151746	236830	148621	134692	447333	170436	180857	461943	150367	318495	553279	1.13676e+06	104027	142097	157204	223771	258758	163084	184758	213357	143823	159491	123206	100588	77536.7	542748	192134	147818	207086	0.522594	0.134571
2-Heptenoic acid	443250	809127	542095	643581	634118	1.24178e+06	893513	1.26061e+06	1.21938e+06	542089	814417	647813	843386	722470	792227	543076	845325	798372	815687	717294	1.05796e+06	895142	1.06539e+06	858089	488703	549206	477477	546460	554364	809967	665983	753802	599517	727987	488929	451718	0.230586	0.289894
2-Hexadecanone	9446.87	14319.9	6401.47	3824.52	9440.31	2309.8	7623.69	31365.5	2594.48	3346.16	2631.86	7961.87	1817.88	7932.17	1993.32	6736.36	8629.76	6978.87	1474.22	1858.07	6772.82	15086.8	2622.97	12430	3542.02	7139.16	253875	16659.6	4113.99	1893.21	2171.68	2995.38	19662.5	3806.71	13425.6	8462.01	0.150133	0.455181
2-Hexanol	3328.95	1761.81	2700.87	1742.9	2330.54	1772.85	1494.52	1184.61	1518.63	1816.3	2167.75	1920.06	2322.37	2028.07	1718.88	1804.24	2683.89	3163.41	1792.11	2067.64	1836.52	1755.1	2488.58	1724.66	2428.78	2392.07	1912.78	1423.28	1829.16	1764.31	1690.48	1855.22	1817.36	1677.68	2606.85	1559.12	0.0105187	0.678765
2-Hexenyl octanoate	165497	163887	158699	152663	166541	104912	67717.7	88258.7	120767	199329	212555	175877	189732	186318	158715	168315	165630	186506	152728	176623	164934	177817	185036	173503	220157	193243	199194	186846	122243	144808	158639	117512	146223	154055	141684	155216	0.169391	0.000389126
2-Hexylidenecyclopentanone	96976.5	56497.8	61158.8	83659.5	39861.5	20948.5	19656.9	63110.7	131727	30976.8	100246	30746.3	21611.6	17936.9	32064	45422.6	8835.11	19538.3	49539.4	44943.8	41861.7	17736.8	80170.4	4296.13	7805.55	32407.1	13144.5	9194.94	17693.4	8858.54	51407.1	66088.3	56538.9	24432.9	10918	56256.2	0.140035	0.0464024
2-Hydroxy-2,6,6-trimethylcyclohexanone	126995	325107	194739	203124	229648	124032	202345	297484	159792	210480	209555	104413	121093	123620	125954	105624	140074	140542	114453	123665	246024	184235	166064	151768	139580	178720	156575	168079	119965	118929	137820	128708	158086	153050	164526	163682	0.207128	0.0155249
2-Hydroxy-2-ethylsuccinic acid	24886.9	32002.3	33416.8	33634.6	20523.4	21698	31133.6	36904.9	28437.6	41727.4	21930.5	31884	18163	31603.8	43284.1	43462.7	40415.4	36475.9	29255.6	43481.7	33800.7	29478.2	41810	31659.1	20947.2	25251.6	26327.2	40274.4	40003	41281.6	29305	37480.9	40109.9	27616.3	20207.6	34327.3	0.0344178	0.557731
2-Hydroxy-3-(4-methoxyphenyl)propanoic acid	76364.7	27467.5	126413	37801.7	60001.4	44195.7	9198.47	72471.5	44418.7	12678.9	96113.6	15535.3	30299	46465.6	10529.8	29686	22674.4	26746.5	8186.85	9135.82	64785	3785.99	6508.17	3013.45	4917.1	3495.53	6817.39	10763.7	4185.1	4387.06	5352.8	5416.03	33216.1	6116.82	82661	12555.1	0.165426	0.010926
2-Hydroxy-4-imino-2,5-cyclohexadienone	8979.96	12861.8	8341.36	7857.91	10144.2	9169.3	11278.5	17711.6	7491.45	26805.4	198725	34278.1	38749.4	15015.4	34704.9	24758.8	10671.8	28368.7	36429.4	77522.3	66397.7	49416.1	62235.1	41462.5	207610	124599	176330	154962	70734.2	235231	70540.2	133816	54015.7	110592	248446	289527	0.426066	5.73692e-05
2-Hydroxy-6-(8-tridecenyl)benzoic acid	252066	206186	225125	251027	217959	241714	190390	173865	202526	256500	238782	372524	355438	257084	252851	238448	252290	245136	182375	184473	228106	266932	199228	216931	317401	277294	290727	268321	234112	230868	232743	214626	253313	219745	289158	312221	0.134379	0.137394
2-Hydroxy-6-tridecylbenzoic acid	33265.4	24863.8	27439.3	44760.3	30384.7	36170.2	22909.6	23557.8	35503.1	14370.1	28772.8	14809.4	18475.3	10338.1	30736.5	13766	9817.27	28217.4	17233.4	14068.9	10526.4	5051.19	10151.2	1386.1	8519.32	13965.9	14668.9	14015.1	6715.13	5267.09	11866	11156.2	16428.7	3909.24	35703	38560.1	0.131569	9.76238e-05
2'-Hydroxyacetanilide	9119.86	16159.1	11562.3	15190.8	12678.8	20514	12228	14184.2	15198.7	13702.9	14363.4	12220.6	10754.4	12982.8	11633.7	11211.8	10317.8	9905.15	10838.7	10754.8	10133.1	11653.5	11995.6	12855.4	9531.04	12164.6	11263.7	13218.8	11241.9	15507	10416.9	11457.5	11376.1	10671.4	10472.1	11693.7	0.036175	0.0350367
2-Hydroxyacorenone	504074	377000	328978	414259	398355	573972	357710	376086	458091	255807	376394	237087	265332	261845	306036	258050	188220	316763	230070	243067	196819	142111	178348	139019	175015	223886	188708	168597	193868	156665	194770	206687	195250	118589	543124	494720	0.427632	3.68991e-05
2-Hydroxybenzaldehyde	2328.67	2322.9	2132.49	2606.51	2893.62	2770.41	2370.58	2863.37	2299.26	2784.41	2718.08	1942.92	2174.5	2272.11	2416.14	2279.46	2932.15	2622.03	2193.2	2356.43	2192.27	2411.4	2679.87	2238.45	1647.17	2354.72	2499.59	2644.12	2085.88	3173.34	1944.41	2555.83	2257.36	2140.91	2157.21	2207.62	0.00834173	0.56065
2-Hydroxycineol	3487.79	3800.73	6317.31	2346.23	2280.5	5865.18	4137.89	4242.38	1590.93	4385.54	2184.26	2240.79	433.104	2939.81	1319.71	855.443	2207.43	1020.61	372.003	1676.42	1548.3	2663.99	3414	9989.08	1146.9	772.805	1980.87	815.79	627.679	760.629	703.417	1323.01	4809.71	465.409	1221.97	1969.48	0.0265298	0.0971484
2-Hydroxydecanedioic acid	41677.4	34992.8	44532.4	38234.7	50168.6	45470.8	33574.1	38125	32331.7	41614.4	44275.3	32545.5	37860.8	36436.5	36170.6	45749.6	36048.7	42080.7	37145.8	36851.9	37324.3	41658.8	33706.8	27313.6	33962.5	33266.3	34038.1	33598	27661.3	33901.3	29616.9	28188.4	43249.9	29157.9	36529.7	26497.7	0.0894206	0.00946939
2-Hydroxynicotinic acid	7355.81	9538.78	7572.92	7841.57	11169.8	9036.77	6867.92	6697.17	7383.94	6741.65	10214.8	8192.33	10252.1	7222.05	7153.92	6348.19	6878.21	8856.46	8226.46	6570.07	6658.28	8843.74	8756.44	6271.54	9732.66	10667	7915.7	6802.82	6978.98	8112.11	6842.34	7234.86	5170.65	7429.69	9086.18	7216	0.00671895	0.656772
2-Hydroxy-p-mentha-1,8-dien-6-one	244995	272270	266353	267406	281858	199427	116623	141309	170501	354722	327316	316724	345518	346988	283244	297100	311316	351254	256080	311841	274776	341009	293723	322761	401837	332623	369207	333874	241765	265963	289210	212631	254442	288101	271588	274422	0.267323	2.82645e-05
2-Hydroxypyridine	26206.6	56704.5	29658.2	26419	28770.9	23599	31242.6	67886.8	23117.9	33884.7	31559.3	23746.6	19518.8	20216.1	26844.3	17176.6	22663.1	25491.2	21401.8	24642.7	9686.46	18913	26667.8	24434.4	45395.1	37660.5	42099.9	37870	26986.8	40918.4	18698.9	22267	23151.4	29092.4	27378.6	30672.2	0.0786956	0.215268
2-Hydroxyundecanoate	145996	66393.1	77190	89191.4	92726.9	137569	89395	89074.8	60362	39436.8	79943.8	62985.2	56165.6	48876.9	40698.4	138293	32113.2	49696.8	56575.3	23959	36068	29815	27507.5	35007.9	46779.7	46310.8	38497.9	24065.5	29903.2	16352.1	26163.3	26906.1	23791	12262.7	93068.7	106770	0.231365	0.000346727
2-Indolecarboxylic acid	67779.1	78658.5	77085.2	91473.2	102269	68526	50016.6	71662.8	71835.2	99639.4	113515	48203.8	52762.4	61436.2	50474.3	65725.7	57055.9	73362	51085.7	50199.2	63310.3	52010.8	55769.7	69326	78887.8	80658.5	109892	102406	48593.3	72946.6	55162.7	61353.9	78527.9	68544.7	99040.1	96406	0.0803619	0.759655
2-Keto-6-acetamidocaproate	155673	171381	107211	118645	151269	232262	269059	359758	235357	76438.5	107692	170916	163362	173622	99036.9	102876	80645.8	134116	123250	124995	93485.5	131092	159182	119124	118150	79550.3	76523.5	81217.5	137701	141547	179130	194340	176601	104660	115111	117590	0.228691	0.00294342
2-Keto-glutaramic acid	1475.86	1498.35	3143.31	2612.68	3999.45	3642.42	1327.27	4138.71	2103.25	3495.23	3542.95	3488.42	1967.73	3586.57	2514.57	1167.6	2330.65	2567.22	2290.17	4637.62	2364.24	2095.24	5918.81	2922.22	2906.55	2212.92	2910.8	3522.82	3494.99	4196.64	3786.32	3118.04	6074.94	549.436	5283.27	2315.92	0.0281492	0.329182
2-Methoxy-3-(1-methylpropyl)pyrazine	4114.62	1498.65	3765.7	2331.9	1917.72	2142.61	2189.79	3742.35	1295.49	3249.25	4289.18	2608.46	3668.45	4260.02	3057.54	3662.48	2612.23	2424.67	1328.44	3951.6	2115.06	1389.22	3597.94	2874.88	2494.23	3255.95	2698.87	2323.5	3109.74	2546.64	4016.32	3291.93	2969.08	1843.99	1481.08	4869.42	0.0125302	0.615258
2-Methyl-1,3-cyclohexadiene	83399.7	76213.4	88311.9	83272.6	70253.8	85852.9	55337.8	74272.9	107878	100283	85354.2	135218	161162	149104	110750	107747	107695	122193	109962	109091	101818	120875	98156.3	115691	99885.5	106498	85673.8	81865.9	113188	99091.9	124752	83754.9	103930	112284	70892.8	76819.2	0.210395	0.000601303
2-Methyl-3-(2-pentenyl)-2-cyclopenten-1-one	15906.8	9507.11	16357.7	11472.7	8862.32	16814.2	6819.71	18114.7	27094.4	8157.23	10277.9	14229.2	15624.3	11825.6	12718.5	13471.3	14956.9	12226.6	9255.22	8536.25	10351	13002.6	8936.75	11031.1	8049.05	6536.39	12845.4	7992.29	11715.5	9728.5	10334.5	8619.93	7184.93	10854.2	16281.2	11816.3	0.0622116	0.062926
2-Methyl-3-hexanone	18942.9	8797.62	13505.8	15609.5	14728.2	11540.6	7971.13	11353.2	11382.6	14057.6	8835.56	12395.9	10030.8	10058.4	16743	11087	13089	11172.4	10635.3	13334.4	13191.1	13569.7	10916.5	13990.7	14390.6	9133.37	10319.5	9918.95	13175	10105.9	5800.17	8471.08	10311.9	9591.06	13681.7	17565.9	0.0100331	0.625172
2-Methyl-3-pentenoic acid	1.18799e+06	2.24763e+06	1.47764e+06	1.45048e+06	1.49023e+06	2.01775e+06	1.92139e+06	3.1805e+06	2.15061e+06	1.56968e+06	1.71809e+06	975072	1.10483e+06	1.45813e+06	1.27213e+06	1.22831e+06	1.36136e+06	1.10314e+06	1.26732e+06	918751	1.32619e+06	1.13831e+06	1.19853e+06	1.00621e+06	1.35521e+06	1.58902e+06	1.08571e+06	1.04012e+06	1.42494e+06	1.47707e+06	1.86057e+06	1.45872e+06	1.05306e+06	1.17674e+06	1.34332e+06	1.55289e+06	0.652205	0.00117138
2-Methyl-4-pentyloxazole	35370.5	28478.4	35007.7	27920.2	37033	27817.4	26265.2	28735.8	25570.9	30072.6	34490.2	29609.7	35775.4	32727.6	29899.9	30728	35871.8	38889.2	33710.1	32332.1	28519	31084.7	36611.2	28214.1	38125.1	35436	32177.6	29535.3	27405.2	42678.7	28642.5	28469.9	29576.2	31743.8	37681.1	28074.7	0.0284784	0.490074
2-Methyl-5-(1-propenyl)pyrazine	2287.11	2193.02	2138.91	1535.48	1305.25	1168.65	1631.84	2058.65	1988.45	1622.46	1536.76	1319.19	1203.08	2346.26	1395.49	1493.04	1788.88	970.994	1648.56	1889.79	2239.08	1550.22	1767.97	1622.01	1850.75	2013.63	1236	1724.9	1792.19	1783.38	1930.1	1635.24	1639.97	1509.04	1501.31	2083.47	0.0153377	0.278358
2-Methylacetophenone	5466.06	34780.7	15857	34720.3	42078.9	32429.1	22132	25591.9	30715.2	20252.6	25492.9	13724.6	17519.5	5899.29	38621.6	5924.37	26242.4	31267.5	12406.9	21861.4	24693.9	35155	18784.1	16143.4	7819.08	24257.1	18567.6	23224	6404.86	28086.4	18957.5	12328.1	5754.64	37652.9	18268.9	20378.6	0.0486157	0.34732
2-Methylbenzenethiol	19245.8	16959.1	17286.3	13498.6	13205.2	12882.6	12959.8	11986.4	11828.3	14692.9	12046.5	14327.5	13764	13808.2	12132.1	13399.9	17567	20606.3	17334.3	15413.6	12840.5	15462.4	15168.1	11632.8	13440.3	15995.4	13356.5	16384.5	14480	12358.4	14772.4	14463.8	13580.2	12805.1	11964.3	13055.2	0.0256335	0.485857
2-Methylbutyl hexanoate	16297.8	8420.96	11992.4	14818.6	16680.2	14471.7	9071.02	8573	12645.3	17244.6	18725.9	13056.2	12122.3	17933.2	8836.53	9449.13	19264.9	6342.75	11682.7	15316.5	9557.56	17966	16301	10557.4	17274.2	22454.1	17199.3	22376.9	11277.2	10471.4	15201.6	22132.1	8461.4	7062.05	16593.8	12171.6	0.0490093	0.341436
2-Methylcyclododecanone	32058.1	20837.7	40708.1	28082.4	26762.3	21920.1	19546.4	21135.2	26155.6	37125.9	17165.1	13412.9	16413.5	13635.9	16318	19378.6	17161.6	16351.2	11777.3	18834.1	26589.7	23953.6	23480.1	20387.2	22383.5	22113.4	25947.9	27781.2	17392.2	9443.75	12390.1	9921.98	18053.4	19703.4	20675.9	30378.1	0.0771803	0.0134435
2-Methylcyclohexanone	5693.18	13329.3	6575.68	10181.5	9167.09	10821.9	10676.3	11515.5	8898.47	12903.3	11183	9524.78	10760.6	13614.4	13149.9	11096.4	7400.51	7264.9	9461.24	14143.3	10790.6	10730.6	7322.98	9972.26	9894.67	9946.05	8352.51	12911.5	10794.2	11199.4	11298.9	10990.1	12954.9	10403.5	9228.91	11583.3	0.0144329	0.548204
2-Methylhexanoic acid	3422.14	3505.82	4465.48	1477.05	1654.68	3330.24	7518.11	14920.7	3130.67	246.677	5968.19	1762.98	1520.26	1485.33	1422.6	713.882	5083.96	4986.55	2106.89	2338.25	4375.72	965.535	2301.27	2057.23	6321.42	3682.69	7602.81	11119.8	2735.43	4342.25	1149.25	8458.73	2849.82	5937.05	7922.7	1789.66	0.052473	0.37348
2-Methylnicotinamide	58957.4	87621.5	66633.9	93242.1	70222.7	64625.7	118392	104105	87607.8	101211	70502.6	79237.1	54603.5	106741	91559.7	110584	77529.4	60267.3	62581.9	96357.3	86892.5	77750.3	68437.3	99586.4	56943.5	78883.5	71332.6	102721	117356	120005	121767	97542.4	96995.3	85644.3	69047.7	94903.1	0.0510265	0.351619
2-Methylpropan-2-ol	13786.4	30802	18795	27166.1	25586.6	35843.1	53277.9	78420.8	35388.4	28585	27110.5	34416.6	33803.9	33652.3	37487.3	29052.8	23794	25489.2	32529.4	36929.2	31142	31371.4	29349.7	30683.9	29475.5	29774.5	26563.3	31540.4	36162.5	36956.1	42187.3	34898.9	33308	34633.4	27303.8	28719.5	0.0305763	0.727842
2-Methylpropyl 3-hydroxy-2-methylidenebutanoate	8051.86	11524.2	13006.3	10967.9	8689.67	10911.1	14368.8	19393.8	14536.6	15054.8	12876.6	5126.56	8685.14	13558.5	9478.31	13563.2	5852.93	10300.7	15423	9682.31	11867.6	7614.42	14016.3	16226.5	8446.16	10134.8	14760.6	9347.68	19500.3	6513.78	19059	14062.7	13469.3	12030.5	9038.87	15582.5	0.0244808	0.763165
2-Methylthiophene	163236	204877	109509	150112	204105	54081.9	129608	126654	43834.5	44897.9	136847	27301.8	33120.4	31128.9	33780.8	25339.6	13800.1	24022.9	36462.3	28461.8	17647.7	31360.3	46400.1	26427.8	54106.6	43412.4	41734.5	16545.6	55037.5	63107	24101.5	44206.4	33977.4	54483.6	108044	82271.9	0.267867	8.44701e-06
2-Naphthalenol 2-aminobenzoate	20013.1	15569.2	24281.4	18118.1	17668.6	16578.4	9374.57	14869.5	23356.2	35730.9	21196.9	14125.8	17564.1	16917.2	20154.8	18956.2	15987.8	20645.2	22736.5	22762.4	17447.3	23832.9	26113.4	18270.1	20425.1	26734.6	20445	26969.7	21643.9	15462.1	17338.4	9610.53	10471.3	12066	22456.4	24941.5	0.0360658	0.0590409
2-Nitro-p-cresol	4606.5	11067.1	6976.47	16180.3	10471.1	9016.07	10660.9	11506.6	10918.9	11935.2	11108.9	12014.8	8946.46	14002.7	12417.6	12879.5	8476.97	8366.89	14887.3	11993.4	11589.5	13139.6	6076.91	9563.48	9545.19	11589	14877.4	10879.1	13255.3	12456.3	11996.6	11211.6	14790.3	12955.7	10422	13272.1	0.0174579	0.337375
2-Nonanol	10013.6	12151.1	14430.1	9472.49	12131.6	16607.3	7947.76	11690.3	14218.1	9715.31	9455.78	14452.5	11518.5	11861.7	13670.8	10467.1	9526.53	12182.8	40049.4	8511.02	9397.11	13509	11188.2	13067	11109.3	11008.4	12630.6	9037.55	9873.49	11550.2	8454.58	11095.5	15026.9	11459.7	10941.7	10027.4	0.0580793	0.496177
2-Nonenoic acid	20344.8	18935.4	19536.9	25858.7	20330	9213.21	4348.3	9727.56	10368.3	19739.6	18611.6	7339.44	6857.61	8065.02	6809.41	8949.55	9293.74	8144.69	7724.24	7402.2	12595.8	5247.24	8144.01	4799.93	17895.4	19795.3	17029.6	14474.5	4568.4	2734.23	3093.65	7738.6	6589.27	5292.01	16372.6	15798.5	0.0449322	0.106784
2-O-(Z-p-Hydroxycinnamoyl)-(x)-glyceric acid	3382.43	4543.29	2666.35	4215.71	3340.51	726.854	1977.78	1895.16	2684.71	5256.44	5819.49	3410.24	3802.64	2281.18	4363.67	5012.8	2592.41	3390.49	4817.6	3298.02	3898.76	4518.12	3373.76	3856.34	9949.24	10616.5	8824.52	7876.91	2484.92	4191.45	3363.34	4622.16	3039.58	4767.17	11811.6	17977.8	0.0662866	0.0380529
2-Octyl-4-propylthiazole	333378	260635	421747	372616	328461	426080	566890	470974	478307	471942	536580	447635	471927	434693	420731	597498	533671	451497	608124	537805	451568	290230	537771	536174	575940	527646	607383	602918	481274	310112	515485	485779	490337	513477	532118	376422	0.221912	0.0457432
2-Oleoylglycerophosphocholine	1.54937e+06	1.94186e+06	1.46388e+06	2.27211e+06	865286	1.36224e+06	712481	1.30586e+06	2.90751e+06	3.68775e+06	3.53885e+06	5.11283e+06	4.61636e+06	3.71414e+06	3.96996e+06	3.64472e+06	3.36179e+06	3.72754e+06	2.96399e+06	2.30328e+06	3.48425e+06	7.19483e+06	6.6827e+06	8.45251e+06	1.77829e+06	2.43005e+06	5.19892e+06	4.69123e+06	6.96714e+06	5.74902e+06	3.5314e+06	3.65161e+06	2.95284e+06	4.94454e+06	2.3094e+06	6.25782e+06	1.57938	0.000256537
2-O-Methyl-D-xylose	264096	284089	351573	328083	293210	265887	366922	306451	414937	569876	274742	562210	505124	322183	401703	620440	485025	685526	368291	315386	423044	542360	476781	317129	576530	538191	331346	559916	432910	352779	386684	407576	258114	351879	355602	339855	0.314714	0.00238822
2-O-Methyl-L-fucose	553290	576277	413078	578252	655665	825796	499834	548942	591917	357950	517789	361801	388006	366490	427379	323970	205076	388433	309154	266322	240386	172860	213485	138622	294635	336876	313753	221543	249286	200079	281467	286223	281161	106683	717684	705641	0.501488	4.82593e-05
2-Palmitoylglycerophosphocholine	12425580	1.16481e+07	1.18213e+07	1.48087e+07	1.03603e+07	1.09116e+07	1.10768e+07	1.00534e+07	1.57921e+07	1.68823e+07	1.5327e+07	1.60239e+07	1.49998e+07	1.45953e+07	1.84001e+07	1.52233e+07	1.6504e+07	1.7907e+07	1.70439e+07	2.14848e+07	1.63412e+07	1.85275e+07	1.88888e+07	1.89492e+07	1.59491e+07	1.44102e+07	1.37002e+07	1.33869e+07	1.58223e+07	1.58411e+07	1.64552e+07	1.29622e+07	1.25403e+07	1.57965e+07	1.23703e+07	1.34561e+07	1.76461	5.0487e-05
2-Pentadecanone	187746	167270	190053	154585	201656	161646	157842	168759	139277	163527	172040	162143	204022	174707	178115	179155	192455	216654	172924	189946	161040	157385	201356	147502	215770	186734	168701	175212	169807	172020	157566	176464	172968	164463	204103	148338	0.0540836	0.524528
2-Pentadecylfuran	119257	82636.9	100629	86019.6	42055.3	26858.3	35109.7	66283.5	130593	32540	108564	58387.7	27386.4	25842.4	44451	41370.8	24163.1	43087.4	89427.7	52485.9	43558.9	28274	87239.5	13775	15803.6	34382.1	27694.8	16227.1	24598.5	21737.9	55602.9	63809.8	66307.9	35438.2	16819.7	59439.3	0.175338	0.0204533
2-Pentendioate	7395.24	7148.63	10694.1	7494.29	8844.93	3754.16	5747.48	4929.43	4804.45	10801.6	8596.57	13499.8	12138.9	14614.7	14085.6	16019.1	23503.9	17775.7	17584.2	23009.1	15529.1	13971.2	18513.4	8658.42	17359.9	19610.1	14642.7	13701.8	16702.6	18544.9	18703.7	24979.8	16831.6	18373.7	10407.9	9211.76	0.0844493	1.93031e-05
2-Pentylthiophene	32268.2	15732.4	30443.1	13972.4	12499.5	17910.8	15646.2	16968.7	22619.7	32987.4	18900.8	16020.5	14095.6	23059.3	19203.4	21505.8	23556.9	22183.7	24280.8	24606.2	32238.8	47951	32120.6	34392.1	28645.8	33953	38871.4	13948.2	21442.8	16431.1	27061.3	22442.5	30983.8	23202.2	17982.5	21908.2	0.108588	0.00865938
2-Phenylethyl beta-D-glucopyranoside	9662.2	6654.16	23940	14687.5	14839.6	12660.5	49780.2	14970.1	38546.2	63643.7	48319.2	89843.9	47429.3	58656.1	88629.5	70230.7	53385.4	47629.8	108489	90988.2	60717.5	63867.8	57354	65833.7	62825.4	64973	77126	67718.5	73192.9	63811.5	56808.2	51090.9	113026	57706.7	31568.6	53911.5	0.193073	3.42432e-06
2-Phenylethyl hexanoate	65616.9	68659.7	83554.6	45854.3	85335.7	53632.1	63923	65499.7	40401.3	63532	56809.6	67502.2	90717	55405.3	51264	69486	82805.2	96496.4	73573.7	51543.4	63756.6	63932.4	87081.2	47082.8	97274.1	79654.4	53946.1	68585.3	65371.7	67043.1	50067.1	70776.6	66558.3	68280.6	72369.9	59076.9	0.0357755	0.714544
2-Phenylethyl octanoate	161324	120938	144851	165955	122327	135518	114923	116561	125128	164744	142131	227880	196817	156244	154132	132209	139414	145363	118335	112066	139209	150209	129182	139561	170402	176603	169393	151872	144268	134443	146198	135018	163831	148593	167401	159552	0.0998203	0.186614
2-Phenylethyl pentanoate	18039.8	16115.6	20985.6	11925.5	21236.5	13372.7	15132.4	15018.7	9975.7	15419.8	14584.6	16097.7	21615.1	13577.2	13503.8	14854.8	21643.2	25008	18329.5	11840.5	16239.1	15236.4	22862.2	11731.3	22007.7	20198.6	13845.9	16726.4	14535	14916.4	12241.9	16808.9	14840.9	16970.7	18399.4	13617.7	0.020421	0.652103
2-Phenylglycine	26063.5	50894.4	22146.6	47747.9	39617.7	24202.1	24824.2	47147.2	34214.7	27758.3	56997	30958.3	25216	22243.7	28122.6	24558.5	20897.8	27901.9	31701	21840	20339.1	27338.1	29878.9	23789.6	41012	81670.9	30525.6	77630.6	24316.3	28391	21602.5	30697.1	36567.3	31619.3	37039.1	46201.8	0.0926798	0.65896
2-Polyprenyl-3-methyl-6-methoxy-1,4-benzoquinone	409382	258130	281891	371048	272634	415270	406549	330363	396403	208872	352660	230692	289627	205471	414526	202185	203394	434432	231874	169280	109169	168937	249408	125575	173834	278801	177215	170596	285875	280620	234408	300000	147352	211385	416451	286710	0.389547	0.000976314
2-Polyprenyl-6-methoxyphenol	16129.4	13806.4	18444.2	14571.1	16859.3	15397.8	9877.5	10677	15667.8	16534.9	15411	38844.7	27458.6	20626.1	11673.5	13016.9	17163.8	18674.2	12617.1	15115.3	21625.5	28779.7	17648.7	18566	23365.3	22110.6	28234.7	28920	26304.9	18442.6	16510.7	21748.2	23325.7	34029.4	10762.7	15495	0.0706641	0.0460636
2-Propyl-2,4-pentadienoic acid	22633.2	28327.2	40843.8	30462	38372.9	35817.1	40988.9	44159	38717.4	28622.6	29553.9	18426.1	21332.3	23947	20614.5	13615.5	27599.8	24906.1	22370.2	29466.8	35836.9	23783.3	47243.4	21212.4	24594.8	26784.6	27370.3	29903.1	18592.6	18369.2	21950.4	20865.2	18952	35369.3	23947.2	39234.8	0.0974539	0.00462683
2-Propylglutaric acid	3966.06	11210.2	5469.13	5613.93	5923.03	13186.7	31845	72277.9	17270.8	7740.53	4726.88	5545.03	5810.92	10404.3	9234.4	10122.8	4165.71	10384.8	13292.7	8597.73	13385.5	8989.79	10109.7	15084	3856.9	4578.81	5765.97	3146.61	14193.5	9154.5	11515.2	10993.5	12950.6	9835.13	6064.94	4822.52	0.0617445	0.188769
2-Pyridylacetic acid	20824.7	25835.9	17689	21631.9	26143.5	18012.2	25430.4	28252.6	21762	16608.1	21728	29587.8	19741.2	21089.1	26938.5	25061.2	20604.8	25054.8	28518.5	20913.1	16942	21332.6	23134.9	23159.7	14148.5	21392.5	13932.5	16488.5	28399.2	28884.1	21138.7	30292.9	25148.1	39096.3	15676.2	19720.9	0.0518078	0.15791
2-Stearoylglycerophosphoglycerol	39445.2	119346	45047.5	103780	76013.6	91320.7	57477.5	63659.6	151070	85598	41683.5	44002.4	40346.2	27329.3	79340.4	26365	55586.9	54119.1	47873.6	127777	78573	94502.1	83828.6	51663.7	49282.3	34178.6	32333.2	35929.3	17588.5	28391.7	38513.2	30525.1	10688.7	45617.2	39892.6	46218.8	0.107691	0.0127718
2-Stearoylglycerophosphoinositol	3.48888e+06	3.77362e+06	4.45733e+06	3.9119e+06	3.57815e+06	3.32551e+06	4.03942e+06	4.0412e+06	5.03971e+06	5.32278e+06	6.16741e+06	7.23927e+06	7.05696e+06	8.2811e+06	8.2722e+06	7.04676e+06	7.86967e+06	7.09351e+06	7.5638e+06	5.59465e+06	6.25078e+06	7.93598e+06	7.25896e+06	9.13939e+06	5.47029e+06	4.25126e+06	5.56625e+06	4.51832e+06	8.47353e+06	6.17667e+06	7.25474e+06	8.74348e+06	7.93471e+06	7.30042e+06	4.16992e+06	6.02181e+06	1.59129	1.24586e-05
2-Stearyl citrate	22608.9	12960.2	20898.8	51946.8	23174.3	57642.5	13330.4	40282.4	42541.9	14048.9	12531.8	29818.7	31988.5	19114.8	18936.1	13555.2	22046.4	11160.4	6278.59	6028.84	23993.3	39981.6	6316.57	11657.7	8999.55	2855.51	8814.03	9927.14	16986.1	13009.8	5445.04	11282.6	4062.31	5445.58	12940.1	22744.2	0.115622	0.00304764
2-tert-Butyl-4-hydroxyanisole	86314.9	5888.86	68233.2	87566.7	56466.7	25298.9	53660.5	24353.7	23294.8	64814.5	63658.4	77555.5	60672.5	41741.7	52740.5	55746.4	48851.4	62084.1	29626.6	32977.4	28108.9	18730.1	16709.4	19112.5	37726	35372.9	38828	41175.5	38710.9	17565	24668.5	24533.2	70695.1	7115.93	87779.9	113407	0.136094	0.15731
2-Thiophenecarboxaldehyde	3021.81	3711.42	3581.1	1989.81	2613.19	3557.93	2565.69	3021.86	2364.16	3043.34	1666.14	3842.77	3574.43	4323.85	3806.84	1529.25	3289.12	3581.25	3212	2028.16	2455.39	3993.18	3091.35	1925.08	3442.6	3017.48	3679.15	2555.97	2558.33	2495.73	3159.7	2940.07	1097.06	2799.34	1890.33	2210.88	0.0210549	0.190775
2-Thiothiazolidine-4-carboxylic acid	38395.2	50265.1	45823	28648.4	40973.2	34745.6	22514.5	17745.7	25210.9	36741	32690.8	42615.2	36256.8	32490.2	26138.7	35548.9	37104.1	29175.9	45269.8	47565.8	44435.6	51176.8	40359.2	32869.7	34105.2	42562.7	51494.2	37776.1	26919.3	39794.2	30503.6	29463.8	21876.4	42166.7	31363.2	26496.3	0.0545489	0.124709
2-trans,4-cis-Decadienoylcarnitine	20081	18142.6	18921.1	14639.2	15925.5	5657.3	5508.78	8493.61	4257.77	25409.1	17774	2569.22	2407.42	4907.95	3884.46	7014.32	3022.08	588.949	4769.18	6794	6774.2	4337.61	3220.94	6000.25	13026.6	13806.2	12731.7	14457.5	7758.42	4496.98	9586.91	5025.35	4259.67	6575.88	20743.4	30745.7	0.0583626	0.403397
2-Tridecanone	495361	552271	323826	325022	408270	553544	351350	465712	338575	288142	448849	415533	368076	270293	541004	596758	378421	331622	481832	413250	368689	453165	418952	312183	367385	416648	210094	254981	289159	323747	277469	322635	209326	239148	352616	354725	0.302917	0.0254941
2-Undecen-1-ol	67885	148144	62452.6	102693	93314.9	52246.2	46346.2	74118.3	40830.7	135086	120449	50433.8	46491	33522.2	96185.1	43589.5	42114.2	63012.8	57679	81778.9	51185.6	69469.5	69139	49874	124613	135854	76556.5	104330	42590.7	43109.3	55368.1	41760.4	27331.9	47695.6	108075	88497	0.07695	0.568231
2-Undecenal	6802.88	4954.11	7484.93	4684.63	4646.65	4018.44	3617.92	3364.71	3452.42	5998.68	4654.6	2721.48	3032.16	3406.05	3031.26	3231.77	2677.55	2470.23	3206.92	3391.18	3989.43	3893.01	4500.6	3760.38	4293	4642.75	4950.28	4319.84	3665.55	2794.83	3377.55	2673.97	3425.99	4414.73	4498.97	5947.34	0.0313716	0.0790111
2-Undecyl-4(1H)-quinolinone	170676	170277	116675	126574	173694	256383	145243	93107.1	38793.7	38357.9	46652	50313.2	73010.2	33355.3	34886.1	57783.4	115825	138956	52074.9	35481.8	46209.5	45926.7	76268.1	69709.3	44697.7	53092.6	46470.7	38786.7	69688.4	380635	80631	68340.7	187230	102164	133343	110952	0.197258	0.00122916
3 beta,7 alpha-Dihydroxy-5-cholestenoate	173814	91627.3	121169	162321	108877	61805	41984.5	56926.6	69124.8	182168	97139.2	41976.3	43659.1	61422	75035.7	60063.7	54178.9	61086.1	61249.9	75376.4	56714.3	94248.3	82026	71979.4	161086	102525	160392	251630	78630.2	46629	76619.5	58861.2	55596.3	49628.9	97726.3	105382	0.186651	0.167969
3 beta-Hydroxy-5-cholestenoate	3.61101e+06	2.23683e+06	5.56123e+06	7.97517e+06	1.35673e+07	1.18167e+06	1.12875e+06	1.1474e+06	1.2743e+06	4.0553e+06	4.22166e+06	854547	1.25998e+06	712008	1.72814e+06	1.745e+06	1.62653e+06	444091	1.62033e+06	1.1846e+06	280311	2.01093e+06	699168	1.54698e+06	3.40079e+06	2.22333e+06	4.10253e+06	9.22806e+06	1.70821e+06	1.40749e+06	1.02358e+06	1.90973e+06	1.6313e+06	1.99274e+06	1.09591e+07	1.29477e+07	1.36845	0.312624
3 Hydroxycoumarin	183893	146137	176191	133992	163628	142454	136263	143995	118540	139778	153359	143922	168510	152753	136135	141111	176044	203704	151525	146235	136384	136661	183742	132759	173999	164377	149128	148213	132704	133868	140017	149093	130031	144087	166670	127944	0.0695206	0.465293
3-(1,1-Dimethyl-2-propenyl)-8-(3-methyl-2-butenyl)xanthyletin	13001.8	4231.63	22104.9	22110	18272.2	3603.98	8935.45	3322.88	2701.69	31932.9	19668.8	16370.4	11781.4	8336.32	17882.7	6415.49	8243.01	13073.8	4149.82	14956.5	5307.65	11091.2	7395.18	5277.69	15385.2	15912.7	14979.4	12379.9	13713.8	32822.5	203417	6206.09	12488.5	4280.48	21963.3	33858.9	0.0247356	0.122337
3-(1-Hydroxymethyl-1-propenyl)pentanedioic acid	25084.8	50129.4	27689.1	33622.9	30809.5	24288.8	29569	60087.8	27206.1	35000.1	33394.9	16435.1	12509.4	22282.6	29267.5	18196.6	28704.1	25334.5	19371.6	27897.8	28832.4	32752.6	34811.7	22492.1	19341.1	22409.7	22887.3	21936.9	17290.3	27793.8	19105.4	26044.6	24978.3	27015.6	29134.4	22314	0.0699251	0.0381546
3-(2-Furanylmethyl)-1H-pyrrole	1.08585e+06	1.24585e+06	1.19886e+06	1.4138e+06	1.56047e+06	1.15917e+06	731763	978075	1.0586e+06	1.56732e+06	1.76945e+06	794356	941492	1.00203e+06	808365	1.0573e+06	973567	1.24307e+06	874292	748083	886933	862100	963973	1.11061e+06	1.29118e+06	1.48571e+06	1.74754e+06	1.73599e+06	810441	1.10522e+06	848209	1.08825e+06	1.11995e+06	1.12641e+06	1.7556e+06	1.58592e+06	0.310004	0.880084
3-(3,4-Dihydroxy-5-methoxy)-2-propenoic acid	4160	3592.05	2658.86	1741.51	3074.7	1489.95	1375.91	2491.11	1255.01	1858.37	2100.06	1559.02	1367.49	2062.27	2020.22	2183.63	2427.09	1232.76	2744.16	1493.98	41229.6	1847.64	1683.85	1220.21	1266.6	1072.59	1345.41	1471.16	1369.47	1621.95	1332.76	1155.13	2077.63	1424.2	2106.28	2446.3	0.0543382	0.61188
3-(3,4-Dihydroxyphenyl)-1-propanol 3'-glucoside	217.109	537.909	184.879	419.425	47.1585	175479	164244	225424	216709	234065	201750	209345	145577	192256	206839	211492	198431	156615	207437	190338	197193	219770	144214	294858	220607	314588	218325	214445	140171	218010	375129	279309	286364	411020	229071	229851	0.315928	2.37927e-05
3-(3,5-dihydroxyphenyl)-1-propanoic acid sulphate	4548.69	5876.23	6833.49	7124.36	7528.25	3501.06	2288.87	5428.8	3646.02	7101.64	7737.66	5714.37	6595.63	4518.27	7739.08	3444.9	6665.99	8740.54	4926.91	8574.76	4034.87	4510.39	7324.02	2345.28	9009.97	12314.7	4905.29	11379.8	2251.52	5439.56	4145.79	4953.91	2830.02	7046.26	4759.21	6813.64	0.0180417	0.428234
3-(3,5-Dihydroxyphenyl)-2-propenoic acid	5078.03	8223.05	4509.37	5220.45	5891.19	2773.57	4626.59	7643.8	3120.09	5432.28	3296.2	3454.27	3342.96	2856.53	4866.5	3274.96	2223.17	3501.13	3631.38	3042.11	3658.79	4600.12	3818.18	3912.33	4495.09	6218.72	3755.85	5084.95	3499.79	4305.99	2389.91	4089.58	4105.49	4009.86	4755.89	9470.09	0.0352445	0.121753
3-(3,5-Diiodo-4-hydroxyphenyl)lactate	73770.1	77112.4	101999	59038.5	77102.7	63884.3	77205.7	63837.2	71063	104111	68520.7	69427.6	85618.7	96821	97570.6	87479.3	100203	110847	110991	104446	87540.2	74229.5	98278.2	75572.4	93673.5	80868.8	121753	114739	83528.1	80490.8	80469	86895	74186.3	99071.5	70874.6	68759.1	0.0982651	0.0105943
3-(3-Hydroxyphenyl)-2-methylpropionic acid	13852.1	10237.3	13530.8	10081.7	11939.7	10280.5	11974.6	13400.7	10914.1	11780.8	12870.4	12302.8	12668	12856.4	12045.7	11302.7	14188.4	17134.7	12905.1	12687.2	11530.3	11876.9	14639.5	11222	13841.9	13307.7	12570.6	11345.8	11640.3	11613.1	13159.5	12427	12117.1	13233.9	14664.7	11961.7	0.0215468	0.297673
3-(3-Hydroxyphenyl)-3-hydroxypropanoic acid	9430.39	29651.7	11548	23788.1	25227.1	21601.2	13321.9	18755.2	24599.2	18453.6	26575.9	9822.09	10850.5	12090.3	7888.06	8530.9	7199.99	8461.29	10552	5863.74	11539.5	13370.4	9156.59	10274.3	7114.5	12617.1	9577.6	11089.3	7090.32	9679.22	6336.34	8530.09	5928.69	5387.75	20372.5	17149.8	0.0790736	0.00191984
3-(3-Methylbutylidene)-1(3H)-isobenzofuranone	6075.5	5029.44	6547.63	6003.47	5363.1	16877.6	9572	17706.9	20499.5	7728.59	5901.91	16761.5	20575.6	19119.1	18346.3	18879.3	21384.1	18787	30897.3	25230.3	19722.4	22557.4	22047	16119.5	6565.68	7296.97	4161.11	4031.19	23649.8	20701.4	22331.6	14175.9	8442.83	19013.9	5893.01	6472.12	0.072981	0.192639
3-(4-Hydroxy-3-methoxyphenyl)-2-methyllactic acid	4419.85	4016.13	4646.14	4640.83	3194.53	3583.16	4527.03	4752.09	4705.39	4994.68	3127.2	4753.82	3897.73	4865.26	5117.95	4890.96	4636.96	5002.14	4769.82	5744.7	4682.42	4187.51	4250.07	4822.81	3490.58	3805.97	4719.67	5619.64	5871.95	4831.35	4494.67	4857.65	4853.92	3692.11	3129.3	5000.12	0.00958659	0.517285
3-(4-Isopropylphenyl)propanal	7180.86	5278.59	7770.82	4663.16	5484.75	3285.54	3704.34	4536.04	4050.41	4282.87	5426.61	5407.62	6053.9	5500.65	5022.17	4424.25	7777.01	8431.53	5496.69	5052.32	5085.07	5601.22	7777.04	4340.67	7428.25	5237.29	5263.42	3859.33	4747.56	4252.6	4698.08	5004.3	4538.67	5239.89	6713.61	4053.73	0.0181862	0.533214
3-(4-Methyl-3-pentenyl)thiophene	52115.7	43856.4	73758.4	41417	41457.2	36565.8	37218.4	53655.2	22342	59233.7	70774.4	57667.2	69427.2	67389.7	57401.7	59502.4	42779.5	54526.3	23715.2	67974.6	48561.4	25668	53348.8	51124.9	45883.1	62457.1	45091.9	45041.4	55323.7	49355.3	71565.6	57136.1	46889	31977.2	31150.7	92105.2	0.057099	0.394155
3-(5,6,6-Trimethylbicyclo[2.2.1]hept-1-yl)cyclohexanol	57026	54007.8	96176	34534.1	31974.3	40034	61260.7	27894.6	37922.3	28726.7	25992.5	65077.1	30997.4	33476.4	55447	32293.7	38752.8	70452	90733.2	20298.4	24663.5	25591.3	40555.7	41601	30146.5	31718.9	38668.6	29655.8	29337.8	23794.2	17040.9	19159.5	62780.4	29161	23753	36337.4	0.162638	0.0511318
3-(5-Methyl-2-furyl)prop-2-enal	175158	246221	202446	238545	277868	383267	213794	273474	266703	209670	254766	168936	217815	229257	160647	195282	210278	203803	209391	132573	193685	200829	197992	184225	144264	183990	159190	197826	185889	274338	150425	251941	166969	148974	199172	210032	0.222588	0.00414744
3, 5-Tetradecadiencarnitine	99621.5	106894	136339	135162	126650	72488.7	136307	72418.8	131391	187723	126810	154089	157444	180465	191600	148134	192326	172996	197155	185664	148953	175466	179832	138072	194731	203705	200917	225568	157169	109932	189165	137016	156689	156735	164195	114831	0.215339	1.42113e-05
3,11,12-Trihydroxy-1(10)-spirovetiven-2-one	127748	83244.7	128682	51657.8	62798.8	116159	99329.2	122647	100902	106691	82309.6	48037.5	55710.2	89675.9	77801.3	96803.2	68265.8	59209.5	114203	89266.6	94522.6	73070.4	74466.3	85519.5	76196.8	64535.7	100399	44261	114850	87855.4	133951	71670.1	90094.8	97564.7	99182.1	92097.5	0.0802988	0.185133
3,3'-Bisjuglone	11172.3	7839.91	7172.64	6755.22	9312.82	18652.5	3845.77	4234.13	5537.66	5691.57	10780.5	6940.25	7310.89	6662.34	5993.28	6989.28	2497.08	6370.88	4707.3	2905.78	4861.85	5290.64	5968.1	6358.31	10396.4	7569.26	8601.06	7082.09	4927.26	8499.6	5105.03	10409.2	6363.51	5258.23	9212.13	5486.83	0.0240443	0.465106
3,3'-Dithiobis[4,5-dihydro-2-methylfuran]	161694	469804	226158	307885	446242	287077	157138	227145	187130	542629	473096	333524	382087	432536	414116	405901	259369	178567	342587	389724	327676	409477	248874	470567	606519	512681	588543	590414	318433	391225	306295	272269	248151	376557	427821	352582	0.345488	0.0141103
3,3'-Thiobispropanoic acid	304.197	558.205	211.817	854.835	182.952	15858.1	51225.3	151323	22040.2	185.142	297.374	2141.51	1201.52	3477.61	3338.31	1607.47	679.407	6058.55	4238.44	5607.13	3928.37	4010.39	4404.88	4072.4	115.402	155.926	126.966	150.123	7245.26	13868.4	2793.81	7555.27	4284.65	11711.2	136.242	762.719	0.0998926	0.131904
3,4,4-Trimethyl-1,2-cyclopentanedione	1107.33	20120.5	6248.61	3025.26	1490.31	32817.8	10057.2	24429.7	41542.4	3277.6	5033.17	13488	1836.04	3558.83	11171.1	781.035	4860.77	1458.01	10634.2	1163.93	1659.63	3779.65	1247.81	2409.08	1476.76	2516.67	6094.83	1763.18	1257.81	7383.58	836.564	926.911	10940.8	2520.62	2240.11	1922.06	0.0945277	0.00531989
3,4,5,6-Tetrahydrohippuric acid	17303.4	4945.84	44441	13358.2	21925	1509.81	4626.11	3337.3	3550.75	45520.3	26411.1	3698.53	4095.47	8899.87	4084.04	9306.12	4269.66	6418.5	3641.12	4026.36	11926.4	3110.38	3550.81	2852.26	4969.69	4233.85	5042.22	4251.55	2952.54	1876.77	3379.49	2857.68	14094.5	2232.07	8855.43	2925.77	0.0785398	0.232191
3,4-Dihydro-2H-1-benzopyran-2-one	42521.5	198329	76723.4	104129	77351.8	332639	409940	734318	342516	99516	109343	202666	183242	168552	285814	129487	106954	309597	241934	224848	148432	211588	194778	139991	62628.9	88176.3	46704.9	64923	108638	248428	198727	118258	112111	224743	52460.3	70897.3	0.290947	0.170421
3,4-Dihydro-6-hydroxy-2,5,7,8-tetramethyl-2H-1-benzopyran-2-carboxylic acid	6720.15	4806.96	7430.51	5624.77	4916.94	4257.8	1843.04	4016.96	5918.71	9284.81	6905.59	3013.8	2923.51	3534.29	3966.56	3169.74	2415.93	3540.34	3622.44	5015.93	3994.01	4522.16	5505.4	3288.7	7219.44	5818.28	4791.51	8691.95	3666.62	2352.85	3750.69	2139.63	2103.93	2112.73	5582.06	7208.47	0.0250128	0.275022
3,4-Dihydro-6-methoxy-2,2-dimethyl-2H-1-benzopyran-4-ol	1282.54	2892.12	1457.81	2425.98	1646.56	463.95	1936.62	3678.09	3097.19	2647.58	2317.49	989.068	863.832	1081.51	1536.68	869.697	1385.87	1548.11	806.68	1413.65	2177.56	1293.4	679.431	680.103	2089.29	1785.41	2230.57	2939.28	1005.67	1207.19	895.635	1001.21	942.422	1954.71	2719.31	2863.68	0.0193539	0.330641
3,4-Dihydroxybenzaldehyde	9419.53	8301.11	9473.26	6922.35	10688	7837.78	7676.55	7983.29	4899.19	6627.42	7715.05	6800.59	8560	7743.24	6726.28	6811.62	8753.1	10311.2	7508.25	6987.77	9581.26	21054.3	8616.28	6512.14	8339.45	8478.42	7710.1	11270.2	6925.04	7197.31	5949.3	7245.68	6554.75	7453.87	9489.85	6701.91	0.0323962	0.267606
3,4-Dihydroxyphenylvaleric acid	89844.9	116695	114316	72488	52767.2	46667.3	41130.5	55028	26851.7	112911	121594	41032.7	55000.6	44881.5	69105	34552.1	44044.5	50777.5	33316.8	76269.1	66846.7	29218.9	43435	28214.7	84657.1	91304.4	92708.4	84404.8	21245.6	38436.5	46288.2	32281.9	23661.1	49460.2	111203	180252	0.0704116	0.949502
3,4-Dimethoxybenzoic acid	1423.9	5235.76	2886.04	2465.31	2154.24	1012.9	3461.56	7000.94	2741.68	1294.8	3146.3	736.228	589.21	1520.57	1949.58	1134.04	667.347	1063.54	1023.62	814.133	2527.78	1355.24	866.019	610.453	892.211	1237.96	944.888	1137.3	246.979	1128.84	859.565	795.237	1199.05	1706.58	2218.55	1503.09	0.0363104	0.0009167
3,4-Dimethyl-5-pentyl-2-furanheptanoic acid	18567.9	9062.22	20965.2	21334	18943.7	14355.8	17311.1	10670.2	11455.2	10736.3	14772.4	16455.1	9583.58	9511.79	16794.9	9642.85	11530.9	13849.9	6429.42	13276.7	10638	11334.7	8503.5	7006.49	12626.9	9564.97	11907.3	9162.98	11964.2	14024	7228.32	9462.34	12841.4	8425.44	15112.6	15602	0.0535827	0.0151524
3,4-Dimethyl-5-pentyl-2-furanundecanoic acid	246102	136789	194515	239438	171236	439012	269480	305067	574397	134556	168923	247958	311114	168071	382303	163529	191650	288050	165311	154202	173311	183710	120745	116163	110929	92304.1	80676.7	65012	150629	112412	160553	142848	165511	79689.5	271279	277619	0.422389	0.00394824
3,4-Epoxynonanal	74732.9	85247.6	82176.1	87118.1	84672.3	76582.8	85948.5	105066	77072.8	91809.2	79403.2	84349.5	76252.6	98606.4	92338.3	97123.8	94496	91464.3	88374.1	104872	88171	87778.7	94753.5	87568.6	84625.2	84485.1	86273.3	94908.7	92022.3	93221.7	88595.3	99396.5	92792	81982.4	81188.1	85883	0.0459729	0.297322
3,4-Methylene suberic acid	68508.3	58365.7	90034.8	45406.4	33093.7	32582.5	16901	27961.7	30227.7	274657	52998	22295.5	23524.7	27969.4	25996.4	44692.8	48668.8	30903.2	15221.7	40196.9	39508	16522.6	33872.3	68681.4	45718.6	203443	27774	64365.9	33119.7	21778.5	24838.7	65683.1	32386.6	15111.3	58121.6	65377	0.0362962	0.878117
3,4-Methyleneadipic acid	3716.08	6223.77	3555.04	4401.31	3175.05	9445.95	5057.61	9796.58	5622.74	4017.56	5091.43	2696.76	2982.3	2646.25	4105.98	3577.39	3512.92	3342.69	4286.87	4097.02	2841.43	4896.37	4956.78	3674.28	3754.23	3885.78	3994.43	2052.67	3609.74	4887.32	3806.1	3257.45	2862.2	3485.62	2874.23	3062.76	0.0330051	0.00749116
3,4-Methyleneazelaic acid	5698.56	7694.35	5628.45	7105.04	5771.2	5138	7004.83	9733.65	8468.82	7537.26	6146.68	4509.85	4335.36	5852.3	6413.92	7712.4	6344.79	6594.54	6070.29	7381.89	7253.86	7853.01	6994.78	5665.68	4589.03	4932.45	4776	6158.3	4698.84	5918.41	7256.19	5433.03	4502.14	6307.44	5612.34	5209.36	0.0198041	0.262116
3,4-Methylenesebacic acid	36338.9	30503.9	42566.8	40618.3	68933.3	75753.4	124482	77169.5	151482	34754.6	79832	96027	96814.6	91090.3	145433	46361.1	71211.4	54836.6	180673	181771	155606	129646	210115	67558.7	102855	160504	50692.6	24778.9	74352.6	73898.6	119394	154591	116253	94856.3	38756.7	108237	0.154656	0.26464
3,5,5-Trimethyl-3-cyclohexen-1-one	25167	14848.6	13553.9	26778.3	10775.6	3848.03	3895.97	15426.2	34322.2	8125.72	27198.3	6780.13	7035.5	2882.26	9988.98	10726.4	2060.52	4709.22	11577.6	10070.8	12974.1	2881.68	20813.2	507.13	1137	8509.61	1330.84	1634.65	6067.99	3291.95	16625.9	16954.6	14557.7	5361.8	2224.73	12973	0.0719913	0.0613223
3,5,6-Trihydroxy-5-(hydroxymethyl)-2-methoxy-2-cyclohexen-1-one	126406	400710	210398	446468	271642	123441	51118.4	190134	237678	232838	302296	49277	74884	66191.7	197084	2998.39	104822	132008	126915	275361	279608	294192	275933	97484.9	199664	184808	192092	205151	6104.27	170390	20643.8	137886	57353.7	121985	200865	268444	0.268479	0.127159
3,5,9-Trihydroxyergost-7-en-6-one	1.6224e+06	1.60446e+06	1.27219e+06	1.71945e+06	1.66251e+06	1.66605e+06	1.6234e+06	1.86845e+06	1.8511e+06	1.88974e+06	1.56132e+06	1.53518e+06	1.60461e+06	1.6431e+06	1.83642e+06	1.9582e+06	1.3452e+06	1.42688e+06	1.69536e+06	1.99534e+06	1.57023e+06	1.44104e+06	1.33275e+06	1.86801e+06	1.51747e+06	1.6393e+06	1.51706e+06	2.07323e+06	1.83023e+06	1.8501e+06	1.68463e+06	1.75986e+06	2.01253e+06	1.51245e+06	1.58795e+06	1.60399e+06	0.107779	0.913108
3,5-Bis(1,1-dimethylethyl)-4-hydroxy-benzoic acid ethyl ester	41332.8	32291	36316.9	39089.4	40956.7	75285.7	63061	43260.7	35563.8	38452.3	20613.3	140745	93700.6	70815.7	43697.2	58196.3	75248.6	65943	51522.8	40590.2	64995.1	93667.8	45977.8	61834.1	62516.7	46274.8	69974.7	58089.4	76177.3	57611	54063.7	39499.1	63080.4	71502.7	37402.5	42572	0.0993497	0.17742
3,5-Dimethylcyclohexanol	42244.1	29478.2	37175.3	45838.2	36842	40357.6	30779.5	30148.1	34371.2	34913.7	21716.3	40242.1	36428.3	30761.9	32453.4	33580	34187.7	35444.8	26274.2	29517.5	39699.1	46755.5	30777.9	26852.7	40782.7	30907.2	35348.4	33251.5	33536.2	28470.8	27147.7	32792.3	30186.5	33388.6	35237.8	38906.2	0.0335773	0.373144
3,7-Dimethyl-2,6-octadien-1-ylacetate	106623	75123.8	99121.1	109606	84675.3	83030.9	74046.4	81439.7	109109	88823.2	55143.8	113871	84844.7	89440.6	95956.8	72277.1	85416.8	85466.3	55608.4	87939.6	110343	124563	80809.3	68710.8	101953	75234.4	77545.7	64666.3	87605.6	67343.1	59137.2	68427.8	68566.4	81345.1	85748.1	102985	0.0361883	0.317618
3,8-Dihydroxy-6-methoxy-7(11)-eremophilen-12,8-olide	40137.1	42358	40976.1	33421	29856.5	10726.4	6607.64	7865.04	12120.3	53061.7	36508.5	11117.4	9300.52	9847.6	5618.94	7536.3	9411.31	6972.82	10999.3	10840.3	9543.35	14639.3	16427.7	10786.1	46158.2	57548.6	49540.5	51476.6	7694.89	9274.76	11962.1	6915.86	6928.72	10525.1	32158.9	42419.4	0.10917	0.391753
3-[(2-Mercapto-1-methylpropyl)thio]-2-butanol	66782.7	119492	77788.1	78119.1	101039	67910.3	103965	72062.3	148593	144824	115073	140010	89832.7	47339.2	124706	108414	78841.4	118318	116472	145274	128862	74757.7	195660	106838	169177	121467	54960.6	80243.1	106718	63958.6	164060	90462.5	81180.2	122052	101419	105806	0.0835116	0.44875
3-[(5-Methyl-2-furanyl)methyl]-1H-pyrrole	165068	150665	152565	130067	124909	290574	456505	1.04093e+06	538250	281913	635131	693511	641258	257535	120815	115330	908061	777295	105282	95686.4	566055	98800	294224	138245	753566	1.33819e+06	964037	2328121	118300	222529	86390.4	563029	205339	397747	445494	245419	0.446793	0.322132
3-[[5-Methyl-2-(1-methylethyl)cyclohexyl]oxy]-1,2-propanediol	3.22989e+06	2.75787e+06	3.14288e+06	3.45129e+06	2.86762e+06	2.80791e+06	3.4822e+06	3.23242e+06	3.35994e+06	3.77085e+06	3.55905e+06	3.73087e+06	3.74248e+06	3.75531e+06	3.69091e+06	3.93412e+06	3.752e+06	3.92956e+06	4.07032e+06	3.95807e+06	3.41904e+06	3.6578e+06	3.76434e+06	3.91873e+06	3.86252e+06	3.90635e+06	3.76022e+06	3.4044e+06	3.71135e+06	3.52067e+06	3.8323e+06	3.43002e+06	4.03118e+06	3.60265e+06	3.80028e+06	3.04098e+06	0.717265	4.2605e-06
35S-Methylokadaic acid 7-hexadecanoate	61832	74650.3	53136.9	31134.5	80506	73394	117253	59309.1	38825.5	16658.1	3772.24	28520.9	17407.4	17930	15543.2	16329.5	66186.2	29664.4	6873.25	6965.88	43578	33508.9	37525.8	44338.4	24666.4	7399.81	34577.4	13267.9	31270.8	26831.6	35257.6	18227.6	67639.1	16256.2	23172.9	37530	0.173844	9.46037e-05
3a,6b,7a,12a-Tetrahydroxy-5b-cholanoic acid	26073.4	34521	22631.4	63419.5	30534.8	440105	453677	312971	422754	310259	599193	332468	418562	434753	354248	431384	333421	316880	470266	376746	341369	351047	726795	361220	436169	519505	479478	484379	524381	345408	355227	399634	462939	419747	363728	343917	0.424957	0.000930287
3-Acetyl-2,5-dimethylfuran	3279.74	37583.8	6464.5	3724.24	4881.56	44753	4571.48	234265	15477.4	5104.83	15324.3	408.779	1429.56	1582.08	1851.91	1243.41	2329.35	1318.45	4180.54	1850.01	4472.46	1282.33	1032.93	311.321	4326.68	4374.04	3081.54	4707.32	2299.47	1396.39	2687.57	1826.23	1289.14	3569.5	9086.19	10661.1	0.123061	0.122552
3-Acetyl-4-hydroxy-6-methyl-2H-pyran-2-one	8935.12	8460.41	8632.85	8910.79	10983.5	6594.16	9034.7	14480.6	9723.4	9148.91	18506.9	9264.77	9148.93	10393	8740.74	9212.81	8164.11	11163.8	8852.63	10296.5	10222.9	8656.82	10608.5	8291.9	14595.3	12716.6	14339.4	14107.7	11169.9	16997.6	10471.8	14069.9	10503.3	13444	18952.2	22933.7	0.062473	0.0034853
3-Allyl-1-cyclohexene	47482.3	52331.2	43336	66532.7	59317.9	76462.6	59999.1	42535.8	91624.2	63132.6	75350.1	98018.8	86337.6	83698.9	92857.2	88364.2	82372.1	94166.1	106189	93712.8	70441.3	92866.9	75584.1	79814.1	84542.9	89382.8	73551.3	75865.6	84149.4	85272.9	91524	84543.9	83171.9	95254.3	59201.3	54599.1	0.143616	0.000607125
3alpha-Hydroxyoreadone	470908	440636	412460	391403	430116	178457	139965	248802	205884	467979	367802	164123	205424	175805	225469	142490	278409	202537	186532	225402	191634	189157	275983	198615	453563	473522	442296	511742	156386	158877	141784	151196	67989.7	243702	539704	538223	0.283323	0.544363
3-Amino-1-hydroxy-5,7-dimethyl-adamantane	6043.7	11407	6822.43	11257.1	9189.23	9939.92	9341.76	13115.8	11570.8	12616.9	9362.74	10968	11158.3	12374.9	13748.9	13693.2	5528.44	4847.71	8705.93	14781.6	10281.7	8483.07	6007.88	12766.9	8706.12	9784.86	11171.6	13375.7	11721.9	12644.2	11518.8	12446	11914.7	11468.6	8144.79	10636.6	0.0162905	0.726653
3-Aminocaproic acid	9.30181e+06	1.43162e+07	1.25986e+07	1.332e+07	1.25418e+07	1.95532e+07	1.07734e+07	1.32934e+07	1.04772e+07	1.34021e+07	1.2834e+07	1.07482e+07	1.26495e+07	1.07071e+07	1.06315e+07	9.79989e+06	1.17163e+07	1.12189e+07	8.66904e+06	8.97494e+06	1.21092e+07	1.10294e+07	9.72001e+06	1.24193e+07	1.08278e+07	9.43765e+06	1.03695e+07	1.05131e+07	7.46891e+06	1.23364e+07	7.85542e+06	1.01879e+07	9.60924e+06	9.23619e+06	1.07448e+07	1.16658e+07	1.21987	0.0242708
3b,15b,17a-Trihydroxy-pregnenone	8860.02	19435.4	39366.8	84438.5	18196.1	10292.2	27919.8	52157.9	9679.99	10331.7	40435.3	1176.87	21478.2	13813.8	10723.5	5576.1	3931.62	1066.63	871.448	148.268	343.256	6971.72	12611.2	24402.4	6217.75	137713	13099.7	58024.1	17742.5	11013.7	31258.3	7450.13	1128.54	4185.39	48108.8	49520.6	0.132745	0.448659
3b,16a-Dihydroxyandrostenone sulfate	4.11272e+06	4.56723e+06	4.13717e+06	5.57435e+06	4.81964e+06	4.8864e+06	4.11732e+06	4.56244e+06	4.38006e+06	5.29448e+06	5.1125e+06	6.94055e+06	6.44855e+06	5.56466e+06	5.35313e+06	5.12716e+06	3.88697e+06	3.69291e+06	3.96622e+06	4.13417e+06	4.96445e+06	5.38114e+06	3.89469e+06	4.47398e+06	6.03973e+06	5.81351e+06	6.07962e+06	5.73066e+06	5.23338e+06	4.67164e+06	4.83771e+06	4.83397e+06	5.16132e+06	5.20059e+06	5.57943e+06	6.06016e+06	0.484792	0.280638
3b,18b-3-Methoxy-11-oxo-12-oleanen-30-oic acid	5335.14	6671.79	7955.28	6382.71	4649.51	8599.23	9277.23	5766.05	7165.72	4267.95	4654.01	8723.36	5686.27	10529.4	9605.66	6857.13	7720.67	4988.73	9566.43	10892.8	11103.4	5929.3	6652.47	8517.57	6971.14	6894.86	7902.69	8611.45	10041.8	8293.1	8377.72	9391.98	8499.98	9302.92	8568.18	6675.65	0.0356591	0.182213
3-Benzyl-4-heptanone	78533.1	54722	77535.5	70896.6	56205.2	60099.3	50651.4	62386.7	70790.3	63868.9	39085.7	74416	62865.4	62250.2	67549.9	50088.3	59998.8	63578.8	38307.3	60925.2	80648	93314.4	63435.8	53030.3	72648.7	57786.4	52759.5	51185	62531.1	45045	42452.7	47927.9	48497.3	64058.3	67671.9	68340.8	0.0460225	0.252368
3beta-3-Hydroxy-18-lupen-21-one	40626.2	32594.5	117145	31457.6	42364.9	29989.7	23295.3	23578.2	10010.7	11281.1	145662	3126.52	11313.2	23598.2	34215.4	3171.93	7417.44	44084.6	7833.26	41975.8	14893.6	31760.7	25235.5	10137.6	35839.8	19375.6	61196.4	20006.5	8834.3	51256	6055.89	31116.9	15984.6	40219.7	82350.1	14444	0.044113	0.836741
3beta-Acetoxy-11alpha-methoxy-12-ursen-28-oic acid	36846	14543.8	25948.7	30979	6103.38	44432.2	15789	14381.7	69432.7	37327	107052	27244.7	29238.9	25513.6	25267.2	54050.3	33655.3	33504.6	35961.4	39458.9	21495.5	10130.7	52424.7	27151.6	87219.7	22745	13593.8	15817.6	36253.3	20574	92611.5	24610.5	10067	29669.6	13242	6037.52	0.0952003	0.654791
3b-Hydroxy-6b-tigloyloxy-7(11)-eremophilen-12,8b-olide	32060.7	24558.7	28162.8	28516.5	24269.1	10677	8116.55	15884.7	13850.3	49825.4	23024.2	13566.9	11234.3	13439.9	13346	15985.4	16787.6	18602.7	18746.1	23959.5	16194.6	26241.6	51965.9	29848.4	38802.9	48921.3	46602	51489.6	13365.9	15488.6	26981	18529.3	13835.8	9593.63	21036.1	31655.9	0.145988	0.012743
3b-Hydroxydesogestrel	2.52415e+07	1.01491e+07	1.25987e+07	1.60064e+07	1.18353e+07	1.88961e+07	1.43678e+07	1.30916e+07	1.75023e+07	8.01933e+06	1.0199e+07	1.25284e+07	8.82961e+06	7.41818e+06	1.11826e+07	8.1548e+06	5.2464e+06	9.86542e+06	4.97347e+06	5.53378e+06	6.73319e+06	3.16804e+06	4.93538e+06	4.13253e+06	6.95162e+06	6.33321e+06	7.21792e+06	5.28162e+06	7.11695e+06	4.08861e+06	6.37567e+06	6.82308e+06	9.25366e+06	2.91171e+06	2.13548e+07	2.17297e+07	2.50382	0.00032555
3-Carboxy-2,3,4,9-tetrahydro-1H-pyrido[3,4-b]indole-1-propanoic acid	27344.1	1030.22	25798.9	35209.1	56996	4633.04	43209.3	9406.57	12702.1	25427.1	49645.3	24203	24234.1	56378.4	17653.2	51689.4	10847.3	9266.41	24845	17060.9	19744.4	14329.5	11865.7	22142.1	17888.7	28158	15493.8	61504.1	23035.8	25335.7	13183.2	17059.8	23031.2	28429.7	47242.9	42854.4	0.0315528	0.792975
3-carboxy-4-methyl-5-pentyl-2-furanpropanoic acid	40023.6	30774.1	41739.5	28198	34251.4	30878.3	27171.6	27273.6	21848	27259.8	32389.4	29769.4	34558.4	32402	24306.3	25791.8	39099.4	42307.1	29538.5	26931.6	27688.6	29312.8	42519.5	27124	33479	35437	33952.7	29023.2	25412.7	26785.7	29280.4	29028.9	23970.5	28581.4	32116.9	22939.5	0.0250354	0.409206
3-Carboxy-4-methyl-5-propyl-2-furanpropionic acid	9760.2	6440.6	9395.44	8335.45	9038.53	6605.95	7219.76	7527.23	6229.62	7454.24	8201.14	7240.16	8719.35	8350.68	7756.73	9340.58	8568.27	8288.6	8257.85	8871.03	6824.45	7828.48	8847.17	7950.87	8314.88	7474.03	8364.66	7776.37	6661.6	8004.93	7769.23	7711.35	9015.37	8392.32	9670.1	8049.48	0.00960664	0.570718
3-Chlorotyrosine	4305.73	2854.71	2499.04	1451.61	2775.16	3104.61	2470.8	2698.22	2003.96	3169.38	2214.25	1527.44	2702	3150.51	2890.84	2291.28	4605.29	3199.2	3553.08	2124.13	2744.21	2656.8	4226.5	2382.04	3066.64	2885.61	1970.12	2621.23	2382.14	1932.48	2661.75	3314.28	2423.93	3421.59	2299.21	2888.3	0.0100769	0.859704
3'-Deaminofusarochromanone	125871	41852.2	105206	154509	86678.2	97428.6	67126.1	71129.1	159553	118967	111051	69255.9	43764.1	51579.7	115801	69652.1	51171.5	137888	45063	64115.8	43703.5	15915.7	60271.6	23530.7	88384.5	117164	94798.9	120651	59179.4	14337.9	74102.4	54146.3	61640.7	8162.73	192787	178823	0.0848807	0.518602
3-Dehydroxycarnitine	2.76181e+06	3.11113e+06	2.41356e+06	3.0518e+06	2.2211e+06	2.79879e+06	2.37284e+06	2.32856e+06	3.40689e+06	3.42247e+06	3.31396e+06	3.84241e+06	3.60625e+06	3.79482e+06	3.96046e+06	3.64519e+06	3.72464e+06	3.90744e+06	3.65614e+06	3.93781e+06	3.73021e+06	4.60643e+06	4.05084e+06	4.08752e+06	3.40327e+06	3.14514e+06	3.49056e+06	3.31541e+06	4.06886e+06	3.81176e+06	4.10126e+06	3.6927e+06	3.20963e+06	4.10714e+06	2814470	3.22714e+06	0.893407	5.20743e-06
3'-Deoxyoleacein	50780	83815.1	67502.9	53754.1	86362.9	76985.3	75503.7	52983.7	42142.6	62514.4	87561.1	49950.5	58796.2	58231.7	32537.4	59768.5	66542.2	50753.2	83989.9	66243.1	72599.7	44005.9	65774.5	34361.7	97037.6	82002.7	74179	74911.7	64895.2	72857.1	70521.6	52567.3	57625.3	71060	53820	82940.7	0.0849906	0.820393
3-Epimasticadienolic acid	78399.1	70612.3	68420.9	65082.6	74344.2	84313.9	104360	81412.8	75333.3	63092.8	76806.4	89344.1	69822.2	86930.3	61630.5	44585.7	74862.5	79179.8	111012	70155.2	79329.8	64944.6	93509.9	76333.1	88141.1	73135.2	89012.2	63224.4	59773.7	51352.7	90224.9	54443.1	100045	91631.2	73723	79426.4	0.0125396	0.983754
3-Ethenyl-2,5-dimethyl-4-oxohex-5-en-2-yl acetate	5563.14	5521.84	5903.91	6453.76	4971.79	5845.97	4862.95	5870.44	5174.53	5395.96	4976.26	5955.06	5086.04	6522.24	5621.8	5202.45	6511.35	6779.25	6110.54	6257.97	5322.86	6323.29	7200.48	6186.36	5286.83	5457.04	6152.2	5610.74	5673.48	6387.92	5974.4	5941.51	5401.56	5394.93	6366.48	3821.97	0.00812264	0.587949
3-Ethylphenol	15513.2	10532.7	9460.01	9716.84	6180	14934.1	8982.74	12162	18992.5	11237	11472.5	9980.7	14270.6	3187.66	16779	10102.8	7861.11	15824.4	2804.16	3010.86	5809.89	4400.94	5922.34	3132.06	1811.27	4164.46	5961.08	1960.88	5211.77	2668.16	7586.22	1953.77	4829.88	1801.86	26365	14416.4	0.089607	0.0143947
3-Hexaprenyl-4-hydroxybenzoic acid	65747.7	41625.3	85707.5	51651.4	130041	29558.2	11754.7	30423	28627.7	56124.7	156517	20721	60102.6	60818.9	31708	39294.2	55341	39986.9	110616	119909	35217.6	6550.77	67548.9	54152.8	131967	102360	70963	26393.7	51810	30571.8	50024.9	23368.3	29140.5	32767.5	44771.9	50281.2	0.0351627	0.371432
3-Hexylpyridine	170383	205502	176264	201665	200710	202022	196442	207165	181637	203291	208019	210643	203271	224220	211411	217977	185757	197859	204774	226208	186764	196065	195652	191599	210949	224885	220367	222795	213665	209150	203112	212910	197974	207495	202968	186954	0.0828354	0.0585817
3-Hydroxy-11Z-octadecenoylcarnitine	702742	414616	611578	747554	486913	1.06466e+06	824149	1.14495e+06	881758	925190	724258	487543	1.0047e+06	1.40523e+06	643980	1.04626e+06	349662	252367	794260	384087	716963	456774	242564	982266	625494	452164	1.10301e+06	615292	1.41631e+06	560895	1.22856e+06	894947	948116	551607	878404	1.55239e+06	0.023751	0.511147
3-Hydroxy-2-methylglutarate	3701.64	2175.56	6145.97	6164.45	5933.04	3015.29	3735.81	2685.98	2207.45	4955.18	5813.01	5822.25	5764.03	4332.98	5611.83	5375.54	3528.21	4589.43	3164.83	4173.38	2099.59	3432.93	2847	3017.02	4017.32	4143.58	3315.92	3876.29	5006.6	3951	3989.95	3650.93	4346.46	2168.67	7445.82	9876.06	0.0219151	0.163006
3-Hydroxy-3-carboxymethyl-adipic acid	54151.7	65963	70060.1	84356.8	83418.9	47285.5	22821.6	21608	30230.8	85656	42622.4	35588.8	44764.4	58089.9	45546.6	43066.4	56344	66912.5	46674.1	17487.8	45955.8	33357.1	48789.4	56423.4	61858.5	78552.2	100536	75239.8	39172.8	53092.7	12967.3	53874.7	44198.2	64202.1	72747.5	74491.8	0.0478285	0.988968
3-Hydroxy-4,6-heptadiyne-1-yl 1-glucoside	8917.7	7224.04	3365.46	8405.11	2381.95	11805.8	11387.6	10953.5	13632.9	6569.41	2540.69	10549.4	6021.99	5961.97	9362.33	7702.84	5800.72	4927.58	8265.83	9008.82	6209.67	5362.73	5334.03	6084.6	3163.15	3932.78	2971.49	3189.91	9866.1	8856.87	9109.85	11361.8	8883.64	4518.52	9062.73	8368.67	0.0359964	0.0556044
3-Hydroxy-4-aminopyridine sulfate	1.80843e+07	1.81337e+07	1.86157e+07	1.80902e+07	1.78256e+07	1.79728e+07	1.7389e+07	1.86058e+07	1.58391e+07	1.81754e+07	1.76967e+07	1.80591e+07	18145969	1.97214e+07	1.77041e+07	1.86189e+07	1.91186e+07	2.0573e+07	1.85855e+07	1.96103e+07	1.73908e+07	1.80004e+07	1.93713e+07	1.71625e+07	1.84255e+07	1.895e+07	1.89848e+07	1.98493e+07	1.78387e+07	1.80218e+07	1.85467e+07	1.90614e+07	1.69705e+07	1.84419e+07	1.77574e+07	1.66004e+07	0.572859	0.140312
3-Hydroxy-5, 8-tetradecadiencarnitine	297114	147745	374984	205260	138641	360808	186181	326669	340105	394023	282274	143782	184953	317624	222397	259703	205950	140683	218409	137617	322639	177214	163975	260866	266729	185068	303047	163605	358839	144203	283459	184715	228471	158189	230144	254656	0.0776226	0.621209
3-Hydroxy-8'-apo-epsilon-caroten-8'-al	199064	92362.5	175930	190405	232538	189657	118398	125619	160378	178343	269244	110288	92424.2	118351	124949	129396	89551	146913	147036	101292	127689	56749.6	90704.1	99014.6	183091	191213	100034	171975	124999	109304	75950.6	60389.3	124051	96095.9	212440	207578	0.108227	0.319348
3-Hydroxy-9-hexadecenoylcarnitine	528418	201907	541586	389394	246089	514375	382987	494204	457315	419047	372679	290998	547417	746902	356483	542693	345595	256033	393203	206490	380246	244718	260801	507129	328744	237259	494271	338759	865739	284424	585315	430064	494928	263838	350984	586122	0.113557	0.930057
3-Hydroxy-9Z-octadecenoylcarnitine	82011.3	103199	121391	121567	103007	134117	128292	122419	183574	129440	133476	151012	130419	107319	133417	103245	132639	142905	133392	164895	129537	116133	162017	151120	129700	116677	115114	147915	112306	119678	116511	102041	97844.7	129363	104176	117414	0.0415044	0.144765
3-Hydroxyadipic acid 3,6-lactone	548840	597571	558257	525810	466110	538705	456744	776736	535960	524002	469459	459228	391334	606580	587420	567508	817768	726274	468854	776954	592495	497301	788950	496858	406362	493020	465778	518828	523758	823214	555186	769560	810748	651418	358063	482496	0.0192922	0.588501
3-Hydroxy-beta-ionone	9355.76	12388.8	11235.7	8887	9436.53	17006.7	40008.8	27130.8	17720.1	10482.6	8967.04	12980.3	13710.4	14938	12520.1	16618	18893.8	12068.2	15426.7	16682	17345.6	11809.6	13044.4	21483	8203.3	9406.95	7790.95	7008.64	19126	13108	18926.6	11870.1	15845.2	28280.5	8608.24	9504.39	0.0314133	0.614806
3-Hydroxy-cis-5-tetradecenoylcarnitine	572814	221715	547150	405407	218428	527995	332824	450448	505617	505784	408209	293782	453013	644602	371652	527272	362110	248512	339773	200922	395879	261099	257651	452906	383979	276909	485128	343820	747733	270542	546860	365307	409758	235747	395409	634624	0.101669	0.923637
3-hydroxydecanoyl carnitine	646010	295383	678351	325000	300406	369264	277652	423167	318992	691226	520015	255051	240655	399108	299708	402979	284491	246483	371125	375762	490296	271663	317282	353105	537026	385432	602026	372769	569671	299119	567539	355580	463716	426982	486805	520156	0.24612	0.65725
3-Hydroxydodecanedioic acid	89007.4	80750.6	92467.4	75515.3	91396.6	104403	211918	409204	110495	72636	84539.7	85744.3	103738	99366.2	86591.6	88336.2	99691.9	113446	87068.6	97558.3	87313.1	85011.8	106656	88877.5	102622	87577.9	79118	75052.2	88344	92214.9	94258.6	89335.8	83312.2	109555	98634.4	67221.1	0.140599	0.163343
3-hydroxyheptanoic acid	127053	144757	140637	144554	138289	137748	136788	158323	135202	149795	138479	139461	136712	158849	153733	146702	161753	160602	136596	166927	146815	148757	164753	143824	137778	139758	140357	153435	141686	162401	145284	164028	151331	144151	130997	139928	0.0526182	0.268463
3-hydroxyhexadecanoic acid	169888	114595	210887	224577	133346	180489	183331	183999	148476	158837	178594	130395	197267	263595	187653	167179	155318	125184	164357	114430	183735	278727	172544	184413	148984	174552	210835	359906	277405	157290	208811	197629	205305	191288	139582	254004	0.202965	0.291634
3-hydroxyhexadecanoyl carnitine	4.90916e+06	1.36255e+06	4.49665e+06	2.20778e+06	1.38197e+06	3.92078e+06	4.16744e+06	5.14582e+06	3.7896e+06	2.78813e+06	2.12597e+06	2.62659e+06	4.14156e+06	4.60383e+06	3.39327e+06	4.53704e+06	2.67429e+06	2.79173e+06	3.88304e+06	2.51492e+06	3.1962e+06	1.88408e+06	2.83788e+06	5.62812e+06	2.19055e+06	1.81772e+06	3.60783e+06	2.6359e+06	9.40164e+06	2.35718e+06	5.96828e+06	4.11758e+06	5.97704e+06	3.31578e+06	2.0978e+06	4.00582e+06	0.150163	0.892364
3-hydroxyhexanoic acid	42280.3	68186.9	71528.4	49511.6	44255.7	170819	439807	770250	185300	74425.2	48542.5	104072	159720	225792	134282	179108	81722.1	216304	266586	152610	240121	102509	188399	294940	52667.3	56700	60594.2	42367	341800	100847	314561	135063	362291	173723	46534.6	48493.5	0.0915203	0.855009
3-hydroxyhexanoyl carnitine	9501.03	9309.65	14064.5	9264.99	9323.95	8511.04	6973.37	10994.9	12020.3	13477.3	10292.1	4587.3	4592.42	5432.03	5620.64	5090.56	5776.34	6865.05	7123.58	7109.54	10041.6	7763.91	9897.77	7743.17	6848.72	10026.5	10233.1	10807.2	7050.71	4951.87	5399.66	5183.18	5469.35	7198.65	8577.03	14037	0.0517222	0.0432411
3'-Hydroxyhexobarbital	5053.63	10129.4	3745.82	7052.68	6652.5	10091.4	4958.31	12848.4	13635.1	7273.45	9273.04	6086.02	12178.9	5677.86	7601.48	5564.83	4601.95	6922.97	9800.27	6782.44	4598.79	2880.21	7635.85	6969.1	10016.8	11443.6	7239.91	11931.4	8361.81	11088	6620.03	8126.28	2440.97	6379.13	7748.9	15499.5	0.0168672	0.945421
3-hydroxynonanoyl carnitine	51005.8	23611.5	26640.3	16462.9	10189.8	13492.2	25468.6	51274.3	16049	24014.3	42334.9	5527.72	6189.61	8971.36	8070.85	12581.3	11177.3	6598.73	9673.23	10127.5	13411.7	6516.91	8875.2	10875.8	17976	19859.7	25831.6	22685.4	19745.7	9911.11	15688.8	12349.7	12235.1	20343.4	22991.3	28068.3	0.0791878	0.0831576
3-Hydroxynonyl acetate	22169	21253	22689.1	21297.9	23992.9	20468.6	18364.8	21500.5	18497.1	17741.5	20558.8	17448.6	25951.2	20289.7	14837.7	26246.2	13165.2	23123.5	18116	24068.9	14349.3	18198.9	23589.3	20879.5	19833.8	22329.4	21376.8	23616.8	22386.6	21448.8	14569.7	22823.7	22079.4	22837.9	18057.7	23849.7	0.0266852	0.771631
3-hydroxyoctanoyl carnitine	155218	81705.8	155076	121507	69424.5	197708	144185	268211	213177	127005	141787	95902.3	141901	214958	118435	156175	94688.8	86471.5	122670	70346.1	134650	82565.1	91833.1	152395	95625.4	101291	134318	95909.4	196132	96446.4	188062	140183	161740	94786.5	129880	211413	0.110202	0.26855
3-hydroxypentadecanoyl carnitine	70512	27390.3	43598.4	98134.8	50784.6	46246.8	26614.9	47085	52962	32210.7	30683.8	62908.8	67824.6	30614	41022.3	35579.9	33988.7	30175.3	16228.7	14605.2	50375.6	57268.4	15270.6	29997.4	30843.1	13904.9	26492.8	27354.2	35552.8	28616.7	19350.8	21087.9	27112.7	18389.6	39000.8	85618.7	0.107308	0.107601
3-Hydroxyphenyl-valeric acid	11282.1	11423.9	12444	11090.6	13310.7	8865.77	11164	12920.5	9077.82	11827.3	10835.4	10418.5	11606.8	11106.2	11082.9	11190.1	12997.4	13672.4	10753.3	11401.1	11175.2	11373.7	12915.3	11262.3	12060.1	12447.5	11042.9	12010.9	10332.3	11859.1	9276.42	10703.4	10455.7	11173	11362.5	10175.8	0.00486745	0.368276
3-hydroxypristanic acid	604611	330995	589677	1.04372e+06	535178	660180	440962	785554	604500	752273	552903	802292	922840	611084	558974	502309	622344	497802	271603	286616	873296	922792	312436	603137	460592	251361	536411	465240	497336	378754	328304	287576	603524	409083	464127	846795	0.279945	0.401644
3-Hydroxytetradecanedioic acid	2.18471e+06	1.08086e+06	1.4389e+06	1.15523e+06	1.34272e+06	529804	523070	903508	596260	1.46428e+06	891737	789934	792656	1.09519e+06	575181	1.09573e+06	1.43028e+06	726116	1.99685e+06	478654	595420	950012	1.5814e+06	1.14096e+06	1.1178e+06	1.16862e+06	2.77334e+06	1.75361e+06	935631	771247	1.3801e+06	802889	593154	1.46189e+06	2.34546e+06	1.27911e+06	0.330156	0.868543
3-hydroxytetradecanoic acid	24769.1	10983.9	20920.3	11841.1	12571.3	16157.2	17537.5	15509	12035.2	10813.2	9645.27	11218.9	11432.3	18650.1	11981.1	14299.9	9161.22	8011.09	18410.9	14235.5	14641.8	12104.4	15466.5	21429.1	19950	12405.9	17797.1	15913.9	36369.8	15965	16561.7	21131.8	28729.6	18292.7	11648.4	15313	0.0855468	0.0862145
3-hydroxytetradecanoyl carnitine	5.66535e+06	1.61702e+06	5.45781e+06	2.6218e+06	1.69385e+06	4.00379e+06	3.59119e+06	4.39238e+06	3.92652e+06	4.71631e+06	3.67743e+06	3.13014e+06	4.34579e+06	5.21543e+06	3.61838e+06	4.7346e+06	3.39834e+06	2.881e+06	4.6186e+06	3.13898e+06	4.48841e+06	2.76278e+06	3.5242e+06	5.96193e+06	4.05952e+06	3.30236e+06	5.74756e+06	3.4405e+06	9.43679e+06	3.12617e+06	6.94953e+06	4.78391e+06	5.69374e+06	4.03094e+06	3.43066e+06	4.72922e+06	0.653306	0.448399
3-hydroxytridecanoic acid	19500.4	17391.7	20674.3	16658.3	19521.1	17095.5	16247.8	18968.4	16846	17480.8	18568	16498.7	18937.5	18727.7	16563.6	16910.5	19978.4	22512.3	19093	19252.7	15971	17351	20496.1	16351.1	19122.5	18702.2	17865.8	16516.5	16045.3	16374.1	16748.1	17487.9	17455.2	18707	18375.7	15866.1	0.0283563	0.434445
3-hydroxyundecanoic acid	7950.12	13590.9	9585.47	8461.7	7819.75	10807.5	6983.1	12144.9	10632.4	9475.65	9008.21	8888.26	9470.58	8417.65	8676.33	8047.66	9188.94	9909.72	8508.67	10363.4	9327.26	7400.97	11126.6	8271	8588.3	10640.5	8640.82	8415.88	8563.19	8312.17	8931.18	8266.22	8044.99	9492.68	7967.07	10771.3	0.0138445	0.501239
3-Indoleacetonitrile	6989.18	6726.22	7975.2	9194.05	9481.49	6059.18	4493.69	5132.38	6940.54	10202.7	8041.35	5240.39	5015.96	6411.8	4926.55	5998.02	5100.29	7433.01	5210.38	4194.12	5631.04	5750.73	6436.94	6021.52	8268.88	10437.9	9924.03	10543.9	5825.31	6980.22	4516.49	8121.78	8777.23	7870.83	12592.5	11921	0.0439093	0.18765
3-Indolehydracrylic acid	403006	564848	268471	367356	308192	266132	264997	561238	271830	281585	293491	199946	167248	145148	210023	165103	113813	230729	156351	190573	202960	252286	227754	170123	295468	349985	278151	281012	157223	144374	206450	168505	190496	213985	363334	630156	0.342397	0.0135059
3-Indolepropionic acid	4349.85	27680.6	2820.63	6780.36	3902.92	6648.47	3756.15	10665.9	10020.8	3023.46	6425.06	741.796	730.212	997.925	1715.09	1577.07	688.98	1231.16	1154.95	445.162	1657.92	1382.17	1118.54	1483.73	1709.45	3047.85	2256.16	2637.84	549.016	919.669	904.21	937.038	686.642	532.941	4805.32	9103.09	0.0639961	0.00365044
3-Iodopropanoic acid	27015.6	18970	22972.1	20613	22522.3	23475.6	42279.5	31355.8	31146.5	29440.4	31014.3	51007.6	33819.9	46825.3	23283.9	33574.6	33684.1	39715	36344.7	34319.7	36095.1	34133.4	42630.3	42601.6	28386.5	27709.7	28819.4	28748	39797.3	30942.6	44392.8	49498.3	56025.2	26126.3	12647.3	23173.2	0.0639793	0.165632
3-Isovalidene-3alpha,4-dihydrophthalide	507417	388298	427970	489521	392867	432007	369591	347196	381052	506218	468046	727747	597418	497082	464815	469140	432413	460440	357134	352812	433950	479908	375913	405048	564506	538417	544605	479786	455679	418053	429553	403069	491950	451221	498953	551697	0.19481	0.140551
3-Isoxazolidinone	604.328	216.246	565.694	490.47	364.392	495.15	533.269	481.307	419.047	482.607	583.395	505.059	394.653	546.947	497.169	321.407	530.956	691.786	408.746	513.513	427.223	543.754	396.077	449.731	538.963	310.467	380.395	539.105	467.225	626.908	329.934	466.229	473.394	450.636	499.471	421.534	0.0048613	0.817761
3-keto Fusidic acid	1.78767e+06	1.45888e+06	1.55187e+06	1.79859e+06	1.19114e+06	2.1496e+06	2.01913e+06	1.73283e+06	3.09867e+06	2.0993e+06	2.00847e+06	4.24796e+06	4.00682e+06	3.62326e+06	3.27671e+06	3.1966e+06	3.01468e+06	3.45874e+06	2.8399e+06	2.30704e+06	2.83713e+06	4.26224e+06	3.71137e+06	4.37771e+06	2.27784e+06	2.13548e+06	2.26772e+06	2.36677e+06	3.90499e+06	3.63962e+06	3.69787e+06	3.09774e+06	3.27364e+06	3.96311e+06	1.86165e+06	2.38702e+06	0.929819	0.00180822
3-Mercapto-1-hexanol	107253	161175	115045	117323	149685	172837	77421.2	88674.4	85550.3	96479.2	114820	91780.2	108141	84091.9	98634.3	79556.3	106011	92401.4	76987.4	66089.3	90059.6	112479	114070	83105	74592.2	83750.2	62664	85071.4	58831.9	121530	63561.8	99706.6	68408.7	77239.4	90059.1	101533	0.1499	0.0101194
3-Mercapto-3-methyl-1-butyl acetate	7043.51	34390.9	16095.1	6371.7	22537.8	1044.92	1058.71	1970.69	601.725	2428.19	13210.3	317.538	303.715	218.647	358.63	434.78	401.408	531.443	319.192	438.514	215.636	356.179	382.517	334.424	2083.69	63597.7	1871.49	1011.66	511.056	320.128	229.888	319.511	361.61	757.847	3165.95	16489	0.0667582	0.489009
3-Mercaptolactic acid	225.986	877.569	179.34	206.459	316.305	1707.51	4709.18	11267.8	3725.73	237.757	602.592	2996.57	2077.27	1550.17	2201.78	2790.11	787.698	2146.68	2662.33	822.862	2399.88	2516.53	1804.57	2913.84	194.334	977.913	73.1523	280.293	2229.46	2350.31	775.707	3059.2	3739.74	3789.85	24.7862	545.53	0.0173981	0.68387
3-Methyl sulfolene	4.90449e+06	4.62258e+06	3.99739e+06	4.55893e+06	6.17688e+06	7.61716e+06	3.75921e+06	4.09691e+06	4.50402e+06	3.72832e+06	4.68719e+06	3.67919e+06	5.05369e+06	4.03815e+06	3.6328e+06	3.59017e+06	3.64206e+06	3.5175e+06	3.82638e+06	2.92809e+06	3.0556e+06	3.9604e+06	3.78423e+06	3.5163e+06	4.15143e+06	4.43194e+06	3.30399e+06	3.89029e+06	3.4414e+06	5.52248e+06	3.22594e+06	4.38891e+06	3.73513e+06	3.69119e+06	3.87986e+06	4.16187e+06	0.8267	0.010188
3-Methyl-1,2,4-trithiane	78833.1	73149.4	87712.3	59596.8	68638.4	60399.7	69553.9	72074.5	52471.6	69931	59478.4	73108.2	65656.5	68372.6	59787.3	72128.9	85379.7	104077	72317.7	62037.5	67715.2	69765.7	91810.1	58193.5	69960.3	75091.3	64838.1	75149.5	70906.2	69962.1	62253.8	75418.5	66308.9	72389.4	59218.5	64247	0.0427958	0.692371
3-Methyl-1-butylamine	11842.4	5152.3	7025.01	11017.5	15185.2	7340.3	17107.6	14274.7	7595.55	6934.5	12805.4	8271.1	7153.2	13008.1	6787.19	19643.8	4320.29	6670.83	11566.6	7199.35	4296.91	5357.8	7107.88	7799.67	7956.8	9591.22	7166.25	5153.12	8880.52	8359.98	9096.18	8704.11	6608.03	4849.14	11300	11234	0.0542259	0.137611
3-Methyl-1-heptene	25875.2	38264.9	24788.3	21797.6	25091.6	16337.8	16681	31676.1	19664.6	14617.7	14291.3	22135.1	15095.2	15550.4	16525.6	18191.7	17068.2	18871.2	76325.5	19377	17145	16077.4	18683.9	21231.1	17174.8	19536.1	22867	21244.6	23070.1	33653	20702.9	18581.6	37102.6	20879.9	25210.6	24536.9	0.0310146	0.682837
3-Methyl-1-penten-3-ol	26795.4	72645.5	50029.7	68982.9	54166.5	87368.6	51451.3	79226.8	62517.1	64958.5	64911.8	48860.5	51737.2	56813.7	57421.3	50582.7	57568.6	39803.8	40554.6	48618	68217.2	54848.4	44981.8	69054.7	43412.4	44689.8	46147.5	51419.9	37807.6	70372.8	38535.9	52228.8	57615.1	41844.1	42815.3	66866.2	0.0566145	0.323504
3-Methyl-2-cyclohexen-1-one	14987.5	8205.7	29161.2	11896.2	14604.3	6824.6	10926.1	9594.48	8345.01	30550.4	12976.8	9637.65	11999.4	12623.1	10438.3	32578.3	12257.9	12300.9	9847.71	10081.4	26153.7	9673.35	10442	9776.84	9783.45	8836.19	15569.8	10990.6	13698.4	9863.02	12622	10443.4	43836.3	9395.24	9251.19	9177.14	0.0259742	0.816917
3-Methyl-3-hydroxypentanedioate	24986.1	43619.9	31594.5	27575.2	24905.9	31637.2	35531	35492.4	36827.6	27275	39423.8	20845.8	19090.4	22049.1	22287	22672.7	26010.2	16519.3	23335.2	27533.1	34391.8	27469.7	22891.7	17121.4	20341.3	19825.8	17539.4	16963.2	14928	29625	20066.2	22374	25802.6	20533.7	26728.3	20241.5	0.0807457	0.00215383
3-Methyl-5-pentyl-2-furannonanoic acid	28519.6	22262.3	24278.9	26208.3	20846.9	52862.8	28050.2	34958.8	44695	22571.7	22868.5	45652.1	76554.7	36435.4	62547.3	42404.8	24868.6	55667.1	35572.1	38016.6	33743.2	52853.9	26859.9	29371.8	29063.4	15821.2	15656.5	14582.9	32046.6	38696	38837.3	32203.3	52794.9	25165.4	22355	24770.9	0.146465	0.14327
3-Methyl-5-pentyl-2-furanundecanoic acid	55175.4	40956.3	38938.4	81062.2	37353.2	163057	86905.7	75903.6	186417	33015.2	29735.6	107816	96011.1	34554.1	110775	48783.9	28481.2	77255.7	86347.3	53863	40170.1	57434.5	27900.4	31604.5	24586.8	14501.9	14652.3	13546.5	62136	38957.7	44219.6	41470	64558	14269	51461.1	55575.3	0.242886	0.0172864
3-Methyl-alpha-ionyl acetate	988224	754724	848567	964630	779083	869540	714339	707216	740961	979052	916310	1.46173e+06	1.25327e+06	978657	927803	904806	866530	903359	704025	678940	875280	963859	755256	806360	1.12026e+06	1.09441e+06	1.0615e+06	933300	882485	855183	893949	789076	988285	878604	1.01017e+06	1.12111e+06	0.272126	0.139909
3-Methylazelaic acid	14925.4	29911.4	17597	20018.5	23084.9	37889.1	52548.2	118793	50541.3	20384	18357.4	14482.4	13361.5	24551.3	18223.2	18961.8	19553.2	16162.9	18893.5	18772.5	24927.7	14124	18765.1	18338.6	15479.8	17720.8	17639.1	12970	18253.5	21855.3	25464.4	22036.6	17668.4	22064.2	20849	29748.7	0.109936	0.0169533
3-Methylcytosine	120850	98256.1	120103	93076.3	123522	93763.9	92643.6	89687.5	81031.5	97819.4	101423	103258	134633	100095	107387	101743	127387	140659	108537	116210	96018.1	92743.1	136179	90700.8	132268	122585	117181	103558	94935.6	94801.6	97136.6	98322.6	89760.9	109369	134606	88736.1	0.0541139	0.366664
3-Methyldioxyindole	191317	223745	191790	230267	258856	215912	166667	232471	217123	244597	268742	164295	173468	186037	168928	215086	198918	210169	173942	179354	175278	159173	194788	215028	222298	263339	270940	299290	175680	249420	177413	214382	246208	227250	263352	249837	0.16547	0.37447
3-Methylene-indolenine	533599	432915	738227	420160	423732	394257	384280	542844	230648	594529	708139	566154	698760	684659	569222	584653	439659	563510	243051	678594	488079	262524	536209	510372	460716	622191	461277	472334	551209	502613	713676	572444	467464	325193	323070	910788	0.174819	0.420105
3-Methylhistamine	97758.9	209161	146366	206419	143599	143944	313955	213060	214852	203846	159873	161617	90661.4	249466	189961	254372	183241	93854.8	142976	182795	166420	191661	141815	240177	105786	157551	134751	200683	283338	295253	332636	198937	226227	199940	150785	223102	0.0676455	0.201276
3'-Monoiodo-L-thyronine 4'-O-sulfate	31026.1	18771.2	20436.5	25807.8	22508.7	43351.5	9973.43	8334.12	12333.1	25075.9	24926.9	19095.5	18509.4	14800	15216.6	15506.5	13931.7	14493.2	12789.7	13896	12109.8	11953.1	20767	16599.5	28505.1	24202	18608.1	15299.9	17010	21727.6	15402.4	25170.4	14460.5	11262.1	22048.7	20176.7	0.0325177	0.621874
3'-N'-Acetylfusarochromanone	66909.3	22772.7	90526.9	52058.2	89368.6	60045.9	112293	53622.8	105968	68618.2	81752.7	223111	231135	261229	370468	184673	145363	227576	300500	154506	168844	141826	193301	241950	111954	43529.1	77083.2	127116	274974	189067	284963	252036	148278	199537	79698	140633	0.333041	0.00148576
3-Nonanon-1-yl acetate	3585.86	2941.69	3045.65	3724.7	3257.05	2950.31	2922.9	4423.69	3434.88	3741.45	2907.47	2622.39	3059.85	2977.52	4825.09	4041.92	3951.63	4542.48	2614.78	4878.79	3378	2607.44	3734.39	3421.15	2933.53	3130.83	2806.64	4188.46	4372.5	4328.66	3307.63	3632.48	4323.85	3046.32	3029.48	3719.63	0.00519903	0.880607
3-Nonen-5-one	32015.5	12197.3	18185.1	21590.4	8334.29	16511.4	20171.1	39044.2	20923.5	14161.1	21639.9	16747.9	19823.2	23931.9	21102.6	22578.7	18827.2	11889.7	24529.7	17540.4	14661.6	14649	23028.2	15930.2	9377.65	13541.7	14843	20619.2	26966	19878	27755.9	19329.2	21398.9	29043.1	12274.4	30111.6	0.0334872	0.333679
3'-O-Methyladenosine	1410.77	3286.89	1311.63	692.88	2312.62	3044.02	7918.89	18878.3	2813.75	1065.68	1562.72	1267.52	3076.22	1364.56	1685.66	767.561	638.768	3348.82	1070.28	1446.32	895.491	963.777	2172.76	1552.62	980.007	885.545	305.861	53.9403	1561.89	2819.9	1906.29	1333.75	783.677	1254.29	1755.74	2834.73	0.0400321	0.0623659
3-O-Methyl-a-methyldopamine	16381.7	8860.15	25881.4	16802.9	19661.5	21346.8	19646.8	10360	20956	14149.3	19960.8	19636.1	22378.6	19353.7	23093.3	21533.3	28788.9	27149	22364.9	20862.5	11458	19902.6	22388.2	9254.91	27268	35296.2	28829.6	22188.1	15022.6	25339.3	24744.4	20054.1	19274.8	25014.1	20296.6	11984.1	0.0339504	0.451947
3-O-Sulfogalactosylceramide (d18:1/18:1(9Z))	6476.22	15240	7734.42	14564	15951.1	11386.3	15948.8	17203.4	11229	16197	14235.6	14280.5	14465.3	16309.1	16164.6	13859.4	9089.35	10490.8	12869.8	17999.1	14944.9	15019.3	10058.9	15331.2	16907.9	14673	15398.2	11983.1	15501.4	16493	16906.2	13841.6	14758.5	14249.9	18224	15336.5	0.0380288	0.189953
3-Oxododecanoic acid	26578.1	17973.3	45163.2	15883.5	18850.5	19148.9	13487	10641.6	24130.5	35822.8	20502.8	9989.61	13399.9	23019.1	14167.9	19661.9	13194.3	18542.3	23591.2	11687.2	26800.7	13084.4	31336.3	46416.3	41198.8	44445.7	31117.6	25768.3	26881.4	8674.02	15436.6	27359.2	21765.2	19215.3	27812.6	27381.3	0.119065	0.0809574
3-Oxoglutaric acid	9742.86	8621.03	9888.54	10821.3	11895.3	11033.5	8876.84	9798.35	11047.7	12997.8	13826.2	8710.15	9252.78	10347	7559.05	8036.63	11245.7	12271.2	8217.47	8473.76	9395.22	8795.42	11806.2	11058.6	10757	10674.1	14906.1	15745.7	7945.82	11787.6	10629.9	6259.34	10945.9	9825.02	11448.2	12604.4	0.0247842	0.848105
3-Oxovalproic acid	272174	338054	289716	332276	322149	346269	288388	346882	310938	324707	319691	288086	296982	328510	336054	326194	323363	327057	282937	341045	312970	308362	325102	312494	286623	298953	287241	336452	296750	360578	284729	338581	327218	292592	284513	316845	0.0273292	0.951397
3-Phenyl-4-pentenal	42531.9	34475	39953.2	41534.7	36016.1	43748.1	35314.8	32220.7	31033.1	42181.1	41975.8	76827.3	53007.4	45208.2	40393.6	40848.6	42851.6	43608	29301.3	36195.2	45433	44075.9	36282.6	37403.5	48823.2	49683.4	51811.2	43446.5	39643.9	38651.9	40323.8	36253.2	42577.2	40823.3	45336.6	51663.2	0.0551692	0.171509
3-Pyridylacetic acid	177468	459461	239794	233979	301117	313320	238294	348254	217644	227597	245777	178531	238241	145058	241330	135834	229150	241656	204143	284266	298474	359526	298861	188061	187145	291019	168772	210474	129760	282911	176673	196017	149414	332730	214276	243366	0.193234	0.15258
3-Succinoylpyridine	10194.7	12666.1	9695.15	11111.2	12343.6	13633.6	20630.8	41036.2	13697.2	13199.3	12031.4	10292.8	8318.83	9583.75	8315.09	9375.65	9228.42	9981.04	9006.42	8061.97	9027.94	7958.13	9293.99	9405.98	9847.43	10806.9	12206.6	11991	8059.74	12316.6	7680.31	6479.06	10272	11283.5	13320.8	11674.6	0.0560584	0.0368963
3-Sulfinato-L-alaninate	623.548	2150.77	1231.62	2165.23	2235.44	1967.8	2627.72	2726.52	2158.62	3251.88	1913.48	2719.39	1978.73	2149.83	1644.37	3206.72	2350.03	2358.57	3162.71	1889.2	2290.07	2327.72	2620.66	1892.5	1634.19	2434.1	2493.69	3533.8	2404.04	2192.71	2265.95	3095.41	2577.88	3079.18	1221.73	1923.49	0.0123081	0.359264
3-Sulfinoalanine	27264	12923.4	12699	12490.9	12765.8	12837.9	11243.5	13534.6	11379.6	15223.5	13153.6	13238.1	12077.1	13997.8	11717.5	13472.3	12294.7	14369.8	14910.3	13630.2	11491.9	12177.1	10770.6	12658.7	12679.3	14976.3	13919.4	15167.9	11768.7	12252.3	13405.9	12435.7	13067.4	12875.4	12301.3	11535.8	0.023327	0.661972
3-Sulfinylpyruvic acid	4737.62	4895.38	5140.26	2556.49	4032.44	2766.08	3523.1	4158.01	2841.13	3663.16	2776	3279.09	3895.21	2023.32	2187.29	2356.23	3656.21	5530.9	4493.2	1945.2	3278.62	3218.76	4370.94	2050.24	3579.35	3986.91	2122.82	2750.57	2998.06	3530.31	2238.95	3632.56	2569.44	3621.1	2808.36	3458.32	0.0198597	0.245291
3-Sulfodeoxycholic acid	6213.31	6872.48	8521.82	4915.18	8810.31	7615.1	9149.5	7302.69	6630.76	7080.29	10399.9	7082.18	11923.7	7208.36	6712.58	5807.84	11008.4	7871.95	9501.55	5690.47	6051.95	8136.35	13416.9	6576.04	11453.9	10333.3	7974.32	7641.59	5595.46	3912.46	9323.4	8669.06	4709.89	11781.4	9249.6	6501.39	0.0146259	0.698865
4-(2,6,6-Trimethyl-1-cyclohexenyl)-2-butanol	28614.7	13208.4	29352	19172.9	13563.4	24446.7	18913.5	21834.1	22675.4	26517.6	17691.3	13992	21133.4	32035.2	17208.7	25725	17095	12038	17585.2	12097.3	22434.1	14270.6	16143	25715	20238.6	16061.6	27300.4	18063.2	37112.7	14850.8	26818.9	20029.8	23847.9	15353.3	19424.1	26978.2	0.014268	0.977735
4-(2-Aminophenyl)-2,4-dioxobutanoic acid	42477.1	102053	45896.7	37633.9	48536.1	88229.6	167795	298160	90273	34437.1	36334.5	41038	36197.2	34820	42082.1	38324.1	45561.9	49433.1	64227.8	27000.3	46999.4	43118.2	44492.5	39666	28708.6	34497.6	28888.9	27778.9	35075.3	56289.9	36401.2	36290.7	31364.5	70620.5	66332.5	56045.4	0.191173	0.00892958
4-(3-Hydroxybutyl)-3,3,5-trimethylcyclohexanone	18086.3	21369.6	23604.2	21153.4	21150.2	3980.88	4254.72	3760.86	5220.72	33479.9	24546	3332.12	2993.41	4412.14	3300.46	3254.97	4545.91	4513.01	3987.27	4468.08	4143.94	5725.83	6971.99	4707.39	23812.8	37188.2	21409.8	24377.9	4155.11	3827.1	4126.19	3822.7	3497.91	3551.85	15343.4	30803.1	0.0683236	0.639654
4,4alpha,5,6-Tetrahydro-7-methyl-2(3H)-naphthalenone	27502.4	15979.1	43778.9	39319.2	31282.2	16073.9	43605	20133.4	17786.8	76548.1	47385	116361	106585	74048.3	125882	88674.8	152816	216535	77716.7	131898	100359	84470.5	82065	104744	80894.5	79965.5	114238	141060	138341	59067.5	103572	76136.6	98521	40361.6	56306.3	100138	0.242872	9.74065e-06
4,4'-Dihydroxy-5,5'-diisopropyl-2,2'-dimethyl-3,6-biphenyldione	224579	171385	213606	135376	203852	189529	129904	149334	103138	131990	177800	141816	209665	164946	142138	133094	189337	215323	165983	143849	135667	161017	195099	121006	196183	184097	155677	145742	137643	140833	142138	152811	113192	168427	184357	121848	0.0857289	0.473821
4,5-Dihydrovomifoliol	15272.7	49498.6	30841.1	31793.7	31060	26825.9	24110.5	45341.1	36442.3	36363.7	30822.9	12147.6	14390.6	21160.9	28312.9	11591.2	24605.6	25509.2	13661.3	21437.8	37479.2	29290.1	21551.8	20388.9	16304.6	21925.6	18739.1	21254.7	9528.16	18036.6	13171.7	16833.9	15498.4	19866	22052.4	23086.3	0.0753757	0.00754232
4,5-Dimethyloxazole	12227.6	12876.4	11746.1	11143.7	13717.6	12421	13013.9	12404.1	13926.6	12005.7	9733.22	14162.4	13122.3	12779.2	10596.4	11785.4	12917.6	13886.3	10858	11321.3	13203.3	13990.9	11387.5	11195.3	13713.3	13526.5	12371.5	12632.6	11384.3	12053.1	12169.9	11647.7	9686.86	10859.1	11436.6	10455.4	0.00732769	0.0821708
4,6-Decadiyn-1-ol	9908.04	1408.57	9574.69	12074.4	7123.38	4208.41	7008.51	3712.01	3917.69	7780.29	8200.33	14426.7	10698.2	5662.97	9077.73	9792.31	9551.43	10318.3	5598.38	5711.44	6390.14	5155.48	3842.68	5468.65	5285.3	4846.64	6366.33	6245.41	8618.49	4030.35	4465.42	3922.82	14358.4	1987.39	9288.33	14768.4	0.055134	0.147715
4,6-Docosanedione	9991.55	14681.8	9739.66	30930.5	20930.6	17640.7	12515.4	9506.72	24202.7	10059.7	8288.7	5089.65	6025.49	6667.32	9550.61	973.496	8133.36	7462.27	4020.39	15129.9	24758.2	20402.5	10931.8	14181.2	11802.5	3542.33	12614.7	6861.18	742.297	4728.37	1124.72	1001	2205.95	11380	12387	9244.2	0.0772399	0.00187135
4,7(11)-Guaiadien-8-one	188038	145203	157328	188668	152517	176517	141331	131601	144714	183637	174552	280852	246028	188657	184918	162716	173999	168470	127529	137717	168602	186948	144586	148422	212041	202988	208338	183938	177913	170688	169101	150025	191795	168924	201666	219514	0.105431	0.196693
4,7-Megastigmadien-9-ol	211691	205691	203314	226646	202896	174102	109412	145733	199984	248216	269128	273208	283579	274808	220613	231653	225568	261581	214914	255797	221193	262331	255496	228490	283715	243660	251074	238751	211879	211634	243558	184287	212652	227288	188595	210656	0.219091	3.04857e-05
4,8,12,15,19-Docosapentaenoic acid	5.03704e+06	6.31447e+06	4.92187e+06	5.3633e+06	3.47912e+06	5.48368e+06	3.09668e+06	4.5642e+06	5.97219e+06	8.44063e+06	6.61518e+06	8.35357e+06	1.10958e+07	5.70014e+06	1.1007e+07	6.77243e+06	7.04806e+06	8.68195e+06	4.41803e+06	4.60965e+06	4.41256e+06	9.43635e+06	4.56361e+06	5.15602e+06	6.17012e+06	7.09551e+06	4.97789e+06	3.84896e+06	4.14689e+06	5.83368e+06	6.52425e+06	3.00025e+06	4.80064e+06	5.48427e+06	9.11608e+06	4.26451e+06	2.10363	0.0051563
4-[N-(p-Coumaroyl)serotonin-4''-yl]-N-feruloylserotonin	42987.2	36782.6	23186.5	36195	18341.9	66462.4	34868.2	33934.9	55299	38582	37778.7	53680.6	53707.9	45707.6	57081.8	55736.7	31696.2	49638.1	41021.1	43307.7	44944.8	47698	51863	59071.7	24514.1	31553.9	29232.3	36803.6	98323.4	45006.3	85955.9	74564.7	64699.5	39596.2	39231.4	46884.8	0.0460554	0.213872
4-Acetamido-2-aminobutanoic acid	81216.7	108235	77082	108646	75732.6	81996.9	141226	138597	116164	126820	94525.6	102395	71636.9	127662	126869	158829	85804.4	77504.1	89007.1	144513	110051	109846	89358.2	142027	74114.1	100730	87375.6	144464	146967	162297	152326	116926	120817	121578	81423.6	112256	0.074202	0.422044
4-Acetyl-3-methylpyridine	8180.21	9162.99	7674.86	9804.23	9173.24	7872.97	4528.74	5890.57	14263.7	10987.5	10653.5	8432.49	8040.19	9267.89	10067.7	9421.52	5891.96	5239.1	8673.54	12605.7	7277.84	10723.7	9560.35	10710.8	10572.3	13958.6	9934.91	14069.9	7203.65	8601.17	11139.8	7980.61	9890.61	8613.52	14332.4	12893.3	0.0550488	0.110813
4-Acetylbutyrate	1113.22	643.298	820.943	840.846	777.255	478.514	589.951	214.552	596.54	613.866	645.077	778.355	911.514	581.186	737.744	644.435	774.864	875.507	464.674	443.875	458.217	597.417	822.287	314.469	1007.26	740.968	657.006	595.93	279.369	601.757	675.5	432.13	459.094	745.924	893.457	468.459	0.010191	0.605171
4-Amino-1-piperidinecarboxylic acid	102666	190289	127725	177313	138725	123135	256615	191095	175950	174731	143791	163250	100396	233515	163819	221048	162928	98501.1	123048	180920	161414	170420	142486	192597	102087	144394	123896	185019	224555	218164	264537	187226	194411	183651	117989	193996	0.0405559	0.362815
4-Amino-3-hydroxybutyrate	74542.9	69022.8	72163.1	66278.1	92182.8	85415.5	50843.8	57046.6	44669.9	52524.8	65709.5	51537.4	64467.4	52618.8	43689.3	53169.2	63817.6	51675.6	56482	36104.9	50354.2	48016.1	51096.6	46708.3	48625	51978.6	41145.2	55622.8	45385.9	47701	33363	53609.2	41794.1	42946.1	48565.3	65932.3	0.127588	0.000396662
4-Aminobiphenyl	230652	247268	219865	238144	272759	264776	234695	251151	214449	243361	256827	249036	261980	260620	254144	254975	222325	250607	268862	273832	233417	243864	227618	236416	267859	277757	270545	251130	251592	244083	246461	251277	255579	250219	271967	225710	0.0606414	0.408554
4-Aminobutyraldehyde	41972	61187	61369.5	54228.6	73971.3	52511.1	53365.8	63450.5	63768.9	53856	76896.1	40522.2	34778.2	38607	51856.3	26644.2	76008.9	59979.7	28100.4	49101.8	53544.5	51040.5	55982.9	38069.2	38753.2	41233.5	30173	36657	20781.7	36260.8	29743.1	37243.4	37930.1	52116.5	40661.4	40767.9	0.110207	0.0145775
4-Androstenediol	148446	128850	147930	185483	130519	257493	181536	244586	288649	188621	100862	317383	388508	375057	328592	262246	234023	225947	260581	232400	238823	271788	216448	275196	169031	206045	110863	182120	341165	276986	289656	224815	297469	282124	112869	181760	0.266665	0.145136
4-Anilino-4-oxobutanoic acid	8737.67	8183.3	8307.1	9691.31	11281.8	7923.41	7034.54	9668.08	9175.95	9838.49	12462.9	8450.39	10796.8	13193.8	9057.55	12171.1	12523.2	12639.2	9606.61	8333.7	9527.31	6658.09	11273.6	10601.3	9027.82	10394.9	12100.3	13387.7	9108.11	12035.1	8766.47	12396.6	11572.5	14285.8	12585.6	10275.2	0.0286554	0.0102176
4-beta-Hydroxymethyl-4-alpha-methyl-5-alpha-cholest-7-en-3-beta-ol	59153.6	27048.7	49798.2	84192.9	80566.4	22135.8	5003.33	11679.7	11525.2	24375.8	23739.4	11839.2	14092.8	5938.67	11341.3	4234.73	10524.7	14282.9	1181.7	1354.42	17188.8	10826.9	9636.15	15653.9	25242.3	11497.2	38647.3	9967.88	1607.98	2749.52	5089.76	4751.9	37208.6	13741.3	36878.7	71480.4	0.119639	0.0264104
4-Butyl-2-methyloxazole	2258.81	7629.98	5431.56	1891.35	1363.25	2409.34	6472.8	2917.66	4758.69	2494.27	562.492	11000.5	1537.92	2311.81	9685.88	2029.61	4562.3	7539.53	19346.8	1845.4	2092.29	3023.25	3021.71	5427.41	2428.25	2610.49	2908.12	2233.19	4186.04	1991.75	2391.71	906.605	9215.15	4784.17	2102.58	3231.31	0.0651379	0.248645
4-Butyloxazole	3662.97	8260.56	6584.6	4441.83	4186.57	21187.8	47495.1	99962	25769	3729.33	3055.3	5048.86	6592	9856.28	6731.4	11377.3	3904.56	9041.21	13720.8	8481.56	10859.6	6265.74	8765.72	14921.9	3520.17	2681.99	3681.15	2407.08	15931.5	10849.6	11658.9	11067.2	15349.6	10863.8	3017.27	3044.83	0.086329	0.0910149
4-Chloro-5-sulfamoylanthranilic acid	8183.75	7382.04	4420.35	8701.43	7735.43	2670.33	2230.59	3169.54	3990.87	5499.61	10682.7	5973.01	4976.01	3519.26	4429.83	4294.32	4031.31	6984.79	5026.36	3023.15	2527.12	4168.36	7337.69	3653.19	9904.57	13222.3	7730.74	13221.9	3646.71	3756.34	3818.4	5730.82	5105.6	5109.11	7908.47	7324.99	0.0331222	0.650818
4-Chlorocatechol	18209.7	11764.4	20819.7	14278.8	12526.7	9836.91	11897.8	15482	6879.69	19635.8	19981.2	16755.7	18956.5	17508	19171.2	19284.2	17333.8	17377.7	8848.78	20765.4	15189.3	10116	18435.3	15865.8	15692.7	17961.7	17445	16387.8	17352.2	14595.8	20009.6	16715.2	15438.9	12519.6	12037.2	21493	0.0395048	0.104569
4-Coumaroyl-2-hydroxyputrescine	9356.12	46095.2	11743.9	23478.2	18835.1	19492.7	18431	43264.2	24146.2	17010	24190.3	6848.27	4898.13	10839.6	16531.7	3643.5	14477.8	9508.84	7314.73	13649	24429.4	29766.1	20522.1	12992.4	4988.85	11151.8	9476.99	12384.9	3623.99	10902.3	6524.06	10685.6	4014.28	13927.7	16656.8	11109.1	0.0776507	0.0116164
4-Dodecylbenzenesulfonic Acid	7.61707e+06	6.39517e+06	5.09142e+06	3.97538e+06	5.30461e+06	4.73337e+06	3.80541e+06	3.49982e+06	3.26898e+06	2.20558e+06	1.03808e+06	2.60895e+06	2.50644e+06	1.98906e+06	2.35319e+06	2.74173e+06	5.86337e+06	2.80241e+06	1.85076e+06	2.19862e+06	4.36056e+06	3.67988e+06	4.5635e+06	5.65513e+06	2.73175e+06	2.16851e+06	2.64719e+06	2.68321e+06	3.22408e+06	4.21092e+06	4.32204e+06	2.39691e+06	2.0591e+07	2.88909e+06	4.16948e+06	3.28837e+06	1.04351	0.123043
4E,15Z-Bilirubin IXa	255307	472200	321916	422593	451021	357139	423275	466891	335339	469293	452235	467569	493598	493163	418196	493812	370819	356877	444210	484176	423011	410907	405943	466804	508395	482724	516415	454271	463878	434210	445327	476329	345661	455409	398544	401867	0.182045	0.0370057
4-Epiisoinuviscolide	6548.15	7495.16	12123.2	8348.33	10214.9	4197.24	4204.31	4651.8	4785.97	10107.4	7961.11	4675.8	5687.12	4938.83	6675.28	7751.41	5609.5	6634.56	5936.1	6691.42	8241.16	5067.28	5993.48	4580.9	6052.72	9813.23	5576.27	4584.94	4880.2	4820.28	5022.84	4128.05	20075.7	5358.89	7020.7	7090.07	0.00700333	0.792321
4-Ethoxy-4-oxobutanoic acid	71489.5	62298.9	72571.6	57889.8	66819.2	57219.4	56303.7	62527.6	48637.2	58975.7	59698.6	60508.6	64960.2	62107.7	58178.3	60745.6	74854.4	82598.8	61904.1	64188.4	56983.8	58710.6	77336.8	55172.9	69058.3	63034.1	60090.9	61282.5	59413.4	58772.1	57909	61301.3	55839.2	58540.1	66895.6	54112.5	0.0399677	0.473435
4-Ethoxyphenol	5364.59	9580.91	3711.59	5095.47	5902.72	6871.35	4805.74	11159.2	7396.86	5914.41	5353.54	4052.92	7982.78	3497.43	6506.77	5237.16	4143.1	6372.87	6350.29	4070.71	4345.63	4878.15	4617.68	5650.92	7264.27	6658.78	3274	10799.7	3296.74	4869.1	6129.79	5549.77	3334.99	4994.19	5126.35	9223.35	0.0175339	0.559991
4-Guanidinobutanoic acid	102.728	708.569	89.4496	184.525	157.398	36.524	14.9106	94.4324	22.5899	141.425	126.216	119.229	71.1119	82.6022	129.58	91.0032	44.7265	102.076	62.4955	36.2939	91.5504	65.6403	41.4897	66.3929	160.429	146.318	71.7136	73.6549	16.9692	26.8602	88.3901	46.8652	77.4788	112.24	24.4804	95.3807	0.00548355	0.362312
4-Hydroperoxy-2-nonenal	30843.2	50610.7	35247.4	43121.4	35069.5	45027.5	46475.7	79785.4	52872.4	44790.4	44767.5	35785.9	39237.7	43061.8	43889	39974.2	39652.3	39885.2	45935.3	42100.2	42410.9	44423.4	41910.9	46575	32722.8	37094.8	34857	40685.2	35826.7	42573.8	35735.5	39348.2	40784.1	36988.9	35196.1	38669.7	0.0555697	0.186433
4-Hydroxy-1H-indole-3-acetonitrile	705.188	299.478	515.255	756.462	534.085	60.9487	465.25	478.337	195.138	371.096	344.216	132.188	83.4157	324.1	249.241	221.185	146.929	331.999	265.319	125.114	233.446	275.719	150.355	262.288	345.34	276.508	433.201	411.775	220.752	246.586	151.893	182.82	272.001	460.926	685.122	547.961	0.0100222	0.0492455
4-Hydroxy-2,6-dimethylaniline	7110.18	13879	6156.31	10857.3	8705.56	9711.94	14711	11602.9	11737.4	9356.65	11272.4	11383	6201.21	12315.6	8764.24	13627.7	12487.8	4007.21	6780.37	9880.31	9847.2	14417.7	8876.77	11588.1	7965.05	11031.2	8013.67	12532.4	14353.3	10240.4	16152.2	12921.3	12632.3	15317.9	8525.82	14512.5	0.0336986	0.143683
4-Hydroxy-2-butenoic acid gamma-lactone	31056.6	62403.3	27318.2	33489.7	38840.9	32013.5	28733.1	63433.5	38862.7	28393.5	31879.6	7563.66	8798.93	19502.9	18710.2	6349.65	22536.8	21011.7	23012.8	17266.3	36147.3	50289.7	26046.4	20744.6	10955.2	22846.6	15594.2	13754.9	5346.06	16012.3	7774.32	11990.8	6831.76	21135.3	32916.7	12970.3	0.109566	0.000617657
4-Hydroxy-3-(16-methylheptadecyl)-2H-pyran-2-one	222243	166632	136001	241826	159663	181430	185457	235264	226158	203000	176440	190566	187387	216934	248107	239570	128490	137376	152644	216679	168295	164637	128284	242734	173048	184568	182412	237755	227391	223983	164155	180986	254541	186251	148582	212986	0.0229378	0.972226
4-Hydroxy-3-methoxy-2,10-bisaboladien-9-one	134455	108955	131980	115366	119866	74344.2	64234.5	75233.8	88120.6	145613	115369	53035.3	54356.7	57460.9	64968.1	54628.3	70818.6	76205.4	74540	71914.3	91699	69503.9	78190.4	64282.4	120538	158380	132375	132647	64138.2	43123.8	53897.6	50972.5	55151.6	66169.9	133336	129159	0.156914	0.213838
4-Hydroxy-3-methylacetophenone	51951.7	38362.1	42792.5	46988.9	39651.5	42386.5	36048.3	34840.9	37363.5	47093	44738.3	74670.6	58878.9	49391.7	45734.1	45003.1	42914.8	44793.5	35147.5	36557	42335.1	44414.9	37839.6	37957.4	49884.4	51619.8	50556.4	48104	46560.7	39960.5	42680.4	38329.2	46284.9	45294.8	47466.4	54923.2	0.0647736	0.186106
4-Hydroxy-4-(3-pyridyl)-butanoic acid	46013.9	140667	48252.7	111061	90577.7	127343	89488	51376.8	132248	81293.1	65455	98734.1	43804.3	45685.6	130928	46245.9	95629.1	64315.4	117411	83633.9	140663	158114	143588	98913.7	113779	100233	45423.1	31709.1	79843.3	129100	40866	135778	40685.6	36949.3	103584	110545	0.114161	0.661915
4-Hydroxy-5-(3',4',5'-trihydroxyphenyl)-valeric acid-O-methyl-O-glucuronide	15994.3	19832.9	9485.42	18576.7	23956.5	11838.5	13093.4	17319.7	13021.9	14283.6	13834.8	10380.1	11512.4	14557.4	8853.53	17514	12709.2	17160.7	10770.9	17328	16415.5	11437.2	9786.24	13614.5	14325.1	18214.8	18900	14257	16881.2	14403.9	17858.7	17056.7	19545.3	18977.1	20900.3	12473.2	0.0522229	0.102302
4-Hydroxy-5-phenyltetrahydro-1,3-oxazin-2-one	100953	153851	110249	112399	111383	41007.9	44757.2	91214.4	63446	115356	160605	54296.8	45802.1	49625.4	57901.7	60163.8	51865.9	59302.7	48669.7	60530.2	78200.8	58092.3	70965.7	65924.4	107337	101001	111099	159208	34503.2	43641.9	51195.7	45733.6	50180.6	49118.6	126414	165058	0.132545	0.647634
4-Hydroxy-alprenolol	50887.8	54588.5	37068.8	56441.8	39995.8	26567	42837.5	48746.7	119847	27963.4	14996.7	29806.6	27282.6	35568.9	41182.9	43234.7	43345.7	14963.6	17603.4	28666.9	55438.8	48433.8	38373.6	55821.1	35259.4	26218.2	70540	36921.6	51667.6	64543.3	25599.1	60824.5	151201	33928.7	39080.6	92887.5	0.153538	0.0331231
4-Hydroxyamphetamine	7046.43	5545.55	4328.24	5873.89	6440.84	6034.75	4481.71	7047.07	3086.93	6469.93	3618.14	4258.55	3769.81	3338.82	4731.24	6357.59	5106.96	5042.39	6308.52	3932.21	3199.19	3876.67	4464.35	6160.49	2663.62	6339.53	5057.78	6278.58	4303.6	6057.21	3260.89	4419.58	4222.7	4379.58	3969.79	4748.71	0.0188657	0.269386
4-Hydroxy-benzenepropanedioate	540953	909769	775902	619147	804091	532477	816166	1.06635e+06	459016	768623	571975	894365	1.03728e+06	921689	802870	1.18651e+06	1.33617e+06	995218	1.07056e+06	1.12676e+06	1.12748e+06	1.05364e+06	1.11085e+06	642334	935052	1.11917e+06	687170	961892	1.0934e+06	1.54375e+06	1.02781e+06	1.5334e+06	1.17064e+06	1.68774e+06	608460	747608	0.36873	0.010577
4-Hydroxycinnamoylagmatine	29096	27838.7	43922.4	27627.6	21418.7	55335.8	7111.4	31471.6	55985.9	61556.9	54173.9	67899.3	88219.3	55640.7	51784.8	58160.6	49254.1	76659.1	30497.5	31532.3	44267.9	61791.2	41483.1	83750	38625.4	67891.8	32352.1	43316.2	57681.3	76684.5	72245.6	34231.7	52498.1	85796	63224.9	50759.6	0.122043	0.00410873
4-Hydroxycyclohexylcarboxylic acid	10643.9	27125.6	15016.7	21637.4	16171.3	26478.1	21898.6	43414.8	24450.6	13147.7	21670.6	6208.82	9629.08	6693.8	9029.83	6696.33	6556.22	10940.9	7786.97	10944.2	10120.4	7943.82	6168.58	6669.48	8776.92	14046.4	10278.1	11151.1	5177.4	9569.4	7116.35	6147.14	8301.86	7125.66	18997.6	15958.3	0.100148	3.36982e-05
4-Hydroxydebrisoquine	165396	90160.8	65541.6	74182.5	98504.8	110688	45392.7	84607.5	96025.1	90496.3	96222.7	148555	94872.9	110652	94423.7	147461	126072	73937	93636.3	122878	121937	101208	126390	72760.9	84149.6	122033	95655.4	80133.5	81433.8	111742	92645.4	105403	137498	67739	60696.2	111741	0.0698482	0.663137
4-Hydroxydiphenylamine	18299.4	22616.4	21050.4	30955.2	37765.7	33269.3	36569.7	45888.3	47336.1	16246.1	10827	18596.5	16856.2	14396.7	18632.3	10359.6	16202.8	16340.2	8697.48	23800	45363.6	34968	22715.6	13981.2	27028.6	14020.1	16868.8	17511.8	12247.9	9377.23	11660.7	15863.2	8185.6	27058.9	32988	12954.6	0.114797	0.000713784
4-Hydroxyestrone-2-S-glutathione	654489	339135	422045	708234	701852	849042	1.2095e+06	1.13024e+06	869729	1.07187e+06	826563	1.85809e+06	1.42939e+06	2.23963e+06	3.52863e+06	1.33545e+06	1.0504e+06	980182	3.21729e+06	1.88353e+06	1.70556e+06	2.30143e+06	2.12193e+06	2.94836e+06	1.4453e+06	1.63229e+06	1.22026e+06	1.73241e+06	3.37794e+06	3.16e+06	4.02579e+06	3.28642e+06	1.69915e+06	2.23494e+06	614194	967632	0.856462	0.00415262
4'-Hydroxyfenoprofen glucuronide	7703.82	27978.6	6162.46	14340	15992.7	10658.8	11840.9	20729.6	11610.8	10712.2	1623.37	4734.33	3282.7	4909.48	10975.7	3215.71	8148.41	7648.06	7883.35	3307.03	11413.6	11043.3	10793.3	7092.52	8562.91	11767.3	8127.85	6263.69	1097.16	7287.95	966.862	4022.51	1613.15	11188	14835.8	12661.7	0.0671049	0.00805563
4'-Hydroxyflurbiprofen	12588.4	26053.5	4139.74	7256.72	7159.56	6045.81	3210.13	11276.3	5189.96	2782.27	3206.3	697.346	253.728	625.49	610.96	584.516	168.303	373.009	576.038	585.628	523.59	1509.31	488.891	164.843	1785.02	2774.93	2121.83	770.942	75.9931	872.905	178.185	581.996	1154.85	136.369	7363.49	5946.11	0.0762434	0.000107315
4-Hydroxymethamphetamine	23567.6	30499.1	26397.5	32730.5	29277.4	32238.6	32848.5	32110.8	28773.7	30511.5	31678.7	32086.8	29829.8	33915.1	32556.1	34600.9	26577.6	30359	31827.6	37806.7	28330.5	29705.7	30647.6	31474	29486.1	36054.9	34813.8	33748	34249.1	33099.4	34104.9	31689.8	28094	33134	29495.8	28706.8	0.0328573	0.212027
4-Hydroxyphenyl acetate	133811	152106	162803	128222	123130	123119	139898	169568	122546	161424	146423	137935	132998	130659	141403	124161	140441	156852	134369	146584	130303	132110	171237	125380	177725	185385	134467	149690	145528	156409	164535	157385	154219	160322	128316	145520	0.103209	0.28604
4'-hydroxypropanolol	249473	143454	161699	164197	102897	147835	116674	93222.9	236675	284072	256719	376641	405987	373187	289184	340221	312496	342566	241394	252370	284199	434492	373393	462760	302877	262107	294401	310776	441225	323385	439258	313193	402999	436394	222150	329900	0.376431	1.17962e-06
4-Hydroxyretinoic acid	162051	77763.5	111475	198921	164540	170390	347258	270622	96070.1	128361	256414	164332	146977	118679	222188	114585	98411.5	124522	154341	146784	76619.9	88453	129689	87156.9	144114	113890	90708.2	71620.6	140554	191357	158865	162013	87435.8	124301	136659	112475	0.234716	0.0710178
4-Hydroxytamoxifen-O-glucuronide	7565.98	14076.5	11000.5	21303.7	13272	18835.4	20314.1	12181.1	18782.5	10241.1	24129.7	33160.3	31413.6	26591.7	30847.7	27068.8	24204.2	23232.6	26911.6	31149.2	25744.8	25686.7	25743.6	36381.2	22000	17708.7	20768.3	25347.5	34200	30036.4	23110.4	43003.4	24124.9	24203.1	11860.4	10149.6	0.0797663	0.00618074
4-Imidazolone-5-propionic acid	77729.8	113658	49098.1	73992.4	87493.3	37247.4	50263.3	46703.6	18938.7	15814.6	44406.8	12510.1	15186	12608.2	13281.9	12196.1	8044.27	7832.05	13259.3	10962.9	7858.65	13843	15723.9	14304	24415.3	18762.9	18486.3	11388.9	25109.8	28418	9819.15	18885.3	13719.7	25932.2	37963.1	37804	0.191377	1.41894e-06
4-Ipomeanol	6264.4	4977.64	6558.97	5798.12	5792.09	31455	31284.3	41379	36312.8	42366.2	37756	38688.3	27414.8	35772.2	36490.6	40972.6	35233.5	31192.2	36462.7	35454.3	34015.8	40584.4	28442.8	51472.2	37825	51912	38074	40786.6	27878.4	38709.7	63228.1	49499.2	49590.7	70461.3	40330.3	43103.7	0.123125	1.44812e-05
4-Isopropyl-3-cyclohexene-1-carboxylic acid	315178	225953	273180	340422	286322	281818	236210	233308	261566	273397	170877	338504	277339	247471	264478	243417	252146	277331	188033	229975	299752	361282	208662	206716	307984	219660	251953	251198	262877	223890	206829	218904	226650	236411	254567	294713	0.0558024	0.443017
4-Methoxy-17beta-estradiol	36860.3	3380.9	35226.7	25798.1	46339.5	73044.5	145191	74131.3	81162.6	1683.14	57582.3	88884.8	73374.4	66585.7	116479	59911.3	24672	70858.6	53451	46421.2	12138.9	27445.8	59550.2	1707.88	3579.53	4075.98	12170.8	39035.7	101418	67235.3	39048.5	70653.4	10691.9	58712.5	33642.7	32237.9	0.202388	0.176837
4-Methoxy-5-(3,7,11,15-tetramethyl-2,6,10,14-hexadecatetraenyl)-1,3-benzenediol	580121	229627	346282	1.06145e+06	404966	549998	249964	586954	471140	464259	332166	645050	686814	374612	388395	358348	313456	295848	142070	215901	537071	621534	150990	377075	373794	151537	395902	330141	392631	311057	231196	157622	372348	164730	316328	658581	0.263849	0.24064
4-Methoxyestrone	12041.1	26437.1	9053.42	9878.58	15144.5	8073.25	2129.52	6286.47	4465.24	6031.55	4621.66	1917.26	3140.97	2071.19	2119.88	770.026	1385.78	1848.09	3061.38	482.049	1756.84	3569.37	2135.87	626.189	2335.63	7737.55	2339.72	4285.73	869.018	4432.1	96.6181	2904.43	911.009	2467.13	14280	13047.4	0.0694417	0.00261087
4'-Methyl-(-)-epigallocatechin 7-glucuronide	36324.6	119896	54429.2	113034	94496.7	51150.9	53812.8	167858	95356.4	59482.1	111905	17849.4	18556.9	38785.7	63797.6	1222.85	36175.2	60671.5	47540.7	68798.4	118771	65994	70574.3	21554.3	128336	89220.3	94777.2	68199.4	2137.13	52270.6	7635.66	45124.4	69673.6	41857.9	53589.1	79251.1	0.188264	0.0562969
4-Methyl-1,2-dihydroxypentane	3423.98	4073.42	4784.92	2271.74	1447.03	7195.32	6241.25	9054.62	11321.5	5130.63	3759.33	9818.33	8479.31	7368.97	6756.4	8930.8	4438.75	5257.25	6216.09	10046.5	8187.77	8211.63	10106.9	10853	5815.9	3657.39	5783.24	3378.83	9116.95	3913.77	9102.46	7101.82	6188.26	8388.16	4611.73	3137.98	0.0201375	0.409581
4-Methyl-2-methylene-1-(1methylethylidene)-cyclohexane	10863.1	8788.91	10896.4	15792.4	9388.41	10120.7	9472.33	7975.71	12715	6156.85	7147.01	13303.5	8110.51	11157.4	9393.04	8633.1	9775.69	11753.3	8006.72	8635.79	12644.2	14315.6	6946.26	6352.97	10703	8592.99	10234.4	9687.06	7951.84	7162.15	8387.14	6443.3	10845.4	8398.98	8252.25	11012.3	0.0183487	0.346279
4-Methyl-2-pentyl-1,3-dioxolane	1204.5	3338.4	632.291	1516.92	296.219	5442.06	12265	180133	7696.98	312.483	435.674	369.198	1901.96	2444.92	2021.88	16.9705	564.797	2035.8	4708.35	4153.65	1457.95	2229.09	1802.13	1450.37	274.205	441.577	400.321	303.135	2395.98	2008	3210.86	2494.46	3415.74	2351	2278.8	239.967	0.085897	0.308255
4-Methyloctanoic acid	32922.3	36317.1	34972.2	40301.2	37689.2	30194.2	33604.9	31645.5	30292.3	34589.6	29347.3	46368.4	44491.7	40352.1	34339.4	34331	35083.4	31954.6	27356.3	30380.3	35965	41389.2	30143.1	35758.8	38855.7	33015.1	30124.7	36504.3	35662.7	37356.4	34140	37736.9	27032.7	34744.6	30332.3	40984.6	0.0240569	0.8931
4-Methylumbelliferone	12764.5	10292.8	12511.1	9270.5	10898.1	9459.1	8839.57	10958.6	7952.94	9487.85	10508.6	10507.1	10621.9	10949.8	9165.65	9547.89	13379.8	15409.1	11278.3	9829.95	9552.28	10547.3	14006.4	9318.67	11403.4	10659.5	10479.4	10391.1	9080.76	9691.18	9854.16	10660.1	9276.99	9999.14	11353.3	8591.31	0.0227584	0.483922
4-O-beta-D-Galactopyranosyl-D-xylose	17736	19569.2	18713.1	13149.7	22234.1	29050.6	38709.1	34809	28232.8	24924.2	15944.7	46007.5	44994.8	26920.9	24521.2	31115.7	31413	34514.3	42806.5	38992.7	47131.4	34802.2	45626.6	26477.7	19517.2	40706.8	21604.8	29471.7	32171.3	42508.8	49269.3	38409.6	34575.6	36511.2	17035.7	29781.7	0.060475	0.116168
4-OH-Retinal	1.84661e+06	1.06772e+06	1.31794e+06	1.60146e+06	1.35471e+06	2.38197e+06	2.62466e+06	2.29272e+06	1.69615e+06	501329	735675	1.32548e+06	762440	566461	535949	653253	534612	616111	519466	358792	530059	309164	355644	277242	521261	457053	774175	704636	735555	299395	376677	570148	997267	257555	1.21348e+06	1.61149e+06	1.0296	9.50511e-08
4-Oxo-2-nonenal	22892.4	23587.7	22493.9	24895.9	21731.5	23132.7	22908.8	27509.9	23204.2	25380.7	23593.2	23185.1	22221.5	27957.9	26796.4	25309.1	28891.1	26215.2	24318.8	29276.2	25950.8	23541	28699.9	26280.4	24528.9	24294.3	23037	27011.5	25633	28213.1	25008.4	28079.4	26204	22616.1	23010.7	25084.1	0.0312289	0.106325
4-Oxoretinal	7949.87	2650.51	2526.48	2741.45	2005.83	1415.7	1511.9	1364.66	2832.08	14340.3	2297.14	1317.67	648.242	1769.67	1063.35	1716.72	735.481	853.001	1115.05	13644.8	1372.25	1798.75	6978.26	1529.75	1376.72	2905.36	1879.37	2168.64	1431.39	4620.03	2806.46	1483.79	1224.06	4003.84	632.688	1555.55	0.0100487	0.884093
4-Pentenoic acid	3476.52	7285.98	5775.81	3867.28	3630.73	25612.3	56212.5	117182	28293.6	5760.33	3849	6535.5	11693.5	20637.1	10432.2	22208.1	3963.92	15831	29029.6	11383.9	15669.4	8441.42	14657.5	34549.4	3336.57	2621.82	5683.23	2725.58	37982.7	11627.4	27149.4	14961.3	30929.8	13434.6	2972.79	4148.8	0.0664616	0.396472
4-Phenyl-3-buten-2-ol	148978	110963	119238	147554	110688	122720	109790	107470	112379	144621	139790	222286	180073	140774	133123	139519	127527	126393	102181	97803.4	124837	141550	107299	111889	161975	160037	154409	140248	126909	121185	119453	112203	141064	127604	138018	162689	0.113099	0.191481
4-Phenylbutyl glucosinolate	213257	144067	184455	295125	194905	241319	300686	377890	250415	157172	92370.7	453733	402398	380723	358360	262100	158033	126323	155306	172046	271994	343648	131633	256218	179643	124079	211821	335595	500576	283046	235691	239476	270230	280767	122810	431658	0.0238275	0.9836
4-Phenylpyridine	1881.86	2604.02	2361.54	1882.87	2001.28	2211.36	5593.51	13887.6	5717.14	3634.51	4525	7121.13	5610.14	2549.85	715.776	1081.03	9046.35	8220.31	801.663	406.357	5505.96	951.566	2230.16	1103.65	7421.18	14555.4	10273.8	25354.4	1036.32	1981.44	191.9	5749.91	1736.46	3852.68	5150.31	2810.54	0.045762	0.446851
4-Pyridoxic acid	3281.37	6125.42	3118.61	3782.38	3666.41	4970.24	4861.06	10159.8	6298.91	4843.51	3538.22	3238.6	2586.65	2315.56	2832.76	3168.08	2276.87	2016.9	3002.03	2123.15	8453.89	5440.28	4801.98	4386.39	3149.49	3929.98	2407.43	2794.43	2950.54	2815.86	3555.53	3547.07	3590.59	3869.82	4345.58	4784.05	0.0404269	0.0448963
4R,5R,6S-Trihydroxy-2-hydroxymethyl-2-cyclohexen-1-one 6-(2-hydroxy-6-methylbenzoate)	69370.4	84710.7	144486	127600	167109	95033.8	39207.4	56268.4	132264	113523	124513	83742.6	98380.9	69021.6	237444	55261.4	77453.5	130539	99962	99094.2	57490.2	136517	118228	45212.3	68725.3	109314	44212.6	88534.9	46122	82350.9	60841.8	50156.5	49429.1	44834.9	68938.5	78111.4	0.191228	0.0908067
4-tert-Butylphenyl salicylate	279664	10661.6	154094	271126	111147	92812.1	360306	117777	131422	190988	86186	381758	215299	131507	288642	194439	173053	244657	119678	146463	158237	160294	113015	112403	94515.7	90634.4	104966	89388.6	288933	149286	134892	214201	240292	39695.7	171470	256240	0.253326	0.39269
5-(2'-Carboxyethyl)-4,6-Dihydroxypicolinate	125543	167203	125125	115637	60589.5	69930.4	113197	74868.8	169883	87309.3	52415.9	185924	68048.9	44685.2	171349	68760.9	37888.1	63760.7	178411	156225	144080	154456	168078	131628	205751	186547	69910.1	55246.7	156914	115521	142163	127617	87531.4	70822.4	151895	207667	0.232761	0.189494
5-(3',4',5'-Trihydroxyphenyl)-gamma-valerolactone	3071.54	3033.89	2356.5	2399.73	2130.46	1734.14	1774.23	5840.11	2027.78	1690.63	3292.77	931.65	647.984	1226.05	2053.91	1024.87	2620.69	2182.76	2424.46	2936.39	3741.04	1263.29	2067.12	1536.14	1678.75	1218.39	2617.14	1400.17	1304.3	3411.84	616.94	1701.77	1487.73	1647.83	4202.2	1907.73	0.0201212	0.293474
5'-(3',4'-Dihydroxyphenyl)-gamma-valerolactone sulfate	7956.67	8861.99	7206.72	5027.89	7438.83	2945.33	4631.94	4647.28	4313.82	2909.07	5263.95	3571.64	3043.29	4361.57	4655.03	2110.5	4770.06	4327.74	4918.29	4147.26	5623.16	5589.36	5499.94	4521.6	4609.92	4470.47	6015.94	3727.56	3334.18	5514.79	2936.35	4316.74	5554.79	4458.59	4918.9	3814.35	0.0336075	0.0262058
5-(3E-Pentenyl)tetrahydro-2-oxo-3-furancarboxylic acid	3953.76	7070.71	9238.77	9973.18	7821.37	12039.2	10257.1	14693.8	11080.5	7814.73	10756.7	7297.13	5192.38	3462.41	3313.53	3675.06	5978.61	4562.69	4723.75	7866.18	9909.65	8451.82	17044.7	6731.31	12708.6	23074.9	9034.66	10568.8	4466.71	2893.17	5424.01	3673.36	4782.95	14446.8	7830.07	7351.15	0.0841594	0.0184567
5-(3'-Hydroxyphenyl)-gamma-valerolactone-3'-O-glucuronide	21139.6	28722	10721.2	32093.1	26238.9	13261.7	4924.27	13172.9	15883.2	33018.7	31637.3	33261.1	41668.6	19233.5	18206.7	15673.5	13318.8	10943.9	13189.6	10893.7	12738.7	29828.4	18666.8	29758.6	30085.3	30783.4	35720.6	26104.6	18589.5	34172.1	15084.8	12517.2	16257.9	17286.6	36281.3	49468.4	0.0497831	0.516622
5'-(3'-Methoxy-4'-hydroxyphenyl)-gamma-valerolactone	6415.4	1776.26	14872.6	16330.1	12806.8	2406.81	13328.3	4019.4	4144.35	17409.8	11509.8	20718.3	21986.4	12380	23953.4	21760.7	18888.1	28151.6	10741.7	17836.4	18646.6	12917.9	8603.04	14507.8	11198.8	12496.1	13480.7	19468.2	24998.7	12595	15358.3	12674.4	30303.6	4610.47	19095	30302.2	0.0704646	0.00779824
5(6)-Epoxy Prostaglandin E1	24648.6	25066.5	52337.1	70085.4	64604.1	33674	41766.4	32634	35569.6	54804.6	63625.4	66410.9	75225.4	50532.1	67189.4	64417.9	50611.9	58103	48606.3	49945.3	61482.7	41741.1	36258.5	60744	50935.5	48805.8	46116.3	61208.3	61430.4	45754.4	40935.9	36281.3	49298.3	18730.4	60967.6	94535.6	0.0861349	0.0960757
5-(8,11-Pentadecadienyl)-1,3-benzenediol	15295.7	7452.04	7463.81	7655.41	4678.54	9746.56	5458.27	7090.41	12780	15467.7	10234.1	14940.5	31593.8	8887.59	11653.8	18874.5	6214.56	12158	8017.19	6509.75	10308.8	15547.7	11073.8	9111.49	8038.91	9980.66	4686.06	8281.65	5837.54	7621.21	13782.5	8625.91	10341.2	4972.98	22673.7	16164.6	0.0676569	0.112133
5,10-Pentadecadien-1-ol	497730	469677	442857	405418	507099	152591	78563.9	88214.2	69691.6	73471.3	104929	82183.4	77951.8	87528.4	66775.1	75527.4	68597.3	91020.9	66516.3	56586.5	62112.8	49723.6	68015.4	55790.4	74221.2	73489.9	76220.1	81680.4	63231.6	67499.6	63220.1	73660.9	112583	72286.3	124118	73844	0.41901	2.58217e-05
5,15-DiHETE	409138	52311.3	399681	431420	289643	149746	211591	124316	127096	296607	330627	360666	308649	183921	292823	277459	277500	378722	163793	202849	185846	141543	121171	153075	190342	183246	208128	219203	256827	113457	122615	106574	356797	44402.4	326171	495527	0.293976	0.250845
5,4'-Dihydroxy-3,3'-dimethoxy-6:7-methylenedioxyflavone	16966	33183.2	29943.2	38351.2	33841.2	120430	76531.5	116451	113583	39024.3	33503.5	36715.2	57444.8	56532.3	80250.8	88267	76048.1	48973.4	78899	70037.5	99125.7	50806.3	69906.7	43386.9	21313.6	35074.5	13413.7	24128.2	93103.5	68882.6	143240	47407.3	51970.2	83591	25883.9	44726.4	0.060819	0.799086
5,6-Dihydroxyprostaglandin F1a	44800.8	17185.7	26765.5	35533.1	54218.2	19337.9	25838.3	27257.3	28863.9	31882.8	21715.5	19465.5	14848	15082.4	24504.6	17280.6	11706.1	18179.2	13777.1	10979.3	15361	10432.8	9855.65	10371.6	20938.6	17306.9	16066.7	18481.6	14154.1	10672.3	13646	14437.2	16552.8	9947.74	41795	53689.9	0.0891353	0.010325
5,7-Dihydroxy-3-methoxyflavone	22952.8	56456.1	42602.3	38291.4	47443.5	95098.6	97616	289724	87556.6	24191.1	55301.4	20786	22098.1	52808	69392.4	12186.8	40634.7	59236.7	64126.5	44975	54838.2	35974.6	32601.9	20943.7	104769	29710	21439.4	20687.3	10176.4	59314.2	64570.5	37372.4	34136.9	52329.4	34000.4	24962	0.145231	0.089438
5,8-Epoxy-5,8-dihydro-10'-apo-b,y-carotene-3,10'-diol	472779	247242	427495	1.03916e+06	558527	885340	302414	621914	389687	600674	400841	688292	665879	409449	479502	386030	490946	404631	166457	304503	873850	790151	151971	459322	616647	187653	591748	405515	366577	381721	243966	128722	527860	217262	434392	513786	0.133962	0.336476
5,8-Epoxy-5,8-dihydro-3-hydroxy-8'-apo-b,y-carotenal	185292	155907	176244	155557	184743	161597	245495	175437	153855	166037	177403	168833	147507	150873	106994	144982	202894	152474	153445	139652	191815	78017.6	190082	179806	306114	236677	356996	356216	149532	81805	130567	114437	161217	213503	284100	271846	0.315861	0.203006
54-Deoxyciguatoxin	82774.6	103796	78048.4	131769	55015.9	95033	73463.4	59542.1	149676	155627	134651	263001	261979	177434	106497	173844	143601	124025	58212.2	83500.2	172788	233960	201915	282038	190929	164782	478839	645826	319604	209139	181763	278282	232904	443688	103780	326538	0.483772	0.00295433
5a-Androstan-3b-ol	25157.5	18584.7	26125.3	28057.1	20610.8	13563.8	12201	11472.5	24412.3	24000.5	15285.1	30700.5	30797.2	24460.9	24154.5	16475.4	15327.3	22212.1	14554.8	22043.7	26321.7	29293.3	13641.2	20551.6	21395.4	15731.3	13754.4	13962	20368.7	21493.4	14409.2	14515.5	13904.1	13149.6	18850.3	31620.9	0.0418544	0.700162
5-Acetoxydihydrotheaespirane	6280.23	6134.76	10085.9	5781.59	8614.49	4403.72	5428.84	6695.14	3688.9	9006.24	9324.26	4846.45	3732.07	4461.43	3386.79	3259.22	7932.72	6416.57	5222.58	5462.09	6714.24	4087.46	7805.56	4568.8	10341.1	9525.69	11397.9	13391	2909.84	4937.57	4835.91	4624.45	3779.15	8210.64	6831.34	10155	0.0503772	0.440905
5alpha-Dihydrodeoxycorticosterone	14134.1	6502.43	9505.71	11507.7	10619.5	12240.9	12460.5	10075.5	13925.9	10372.2	11635	11177.4	11874	9474.3	13616	11255.7	9472.29	11554.1	8788.56	8038.21	9511.8	6652.56	8376.75	8850.11	9994.64	10016.4	9953.49	8647.2	11879.2	7697.16	8468.13	9141.17	11517.8	7390.11	13523.6	14873.1	0.0380373	0.157392
5-alpha-Pregnan-3,20-dione	11936.5	6758.47	8620.74	7328.66	7815.03	12992.6	9990.76	12055.5	15904.1	7329.45	7238.68	7702.79	8700.25	5144.64	7784.23	6227.66	8523.31	8673.91	5424.6	4886.73	8089.55	4794.63	6965.55	6394.63	8766.38	7628.34	9019.26	9846.24	6204.7	4309.88	5698.48	5954.33	7172.85	6540.67	13981.8	11065.1	0.0407242	0.0271942
5-amino-1-(5-phospho-D-ribosyl)imidazole-4-carboxylate	77875.6	66875	191381	57336.9	82377.8	56527.3	92519	58111.6	29709.1	19298.9	235469	10485.3	27469.5	31740.5	54065.1	8972.08	27037.8	57725.2	18759.1	77377.6	36102.6	64593.6	55915.2	25382.5	60888.5	33663.8	90771	35531.6	36256.3	137895	21793.3	108734	38653.6	87573.4	151759	21214.9	0.106206	0.384577
5-Amino-6-(5'-phosphoribitylamino)uracil	40465.6	43214.7	34675.8	41599.7	36260.7	59492.9	21228.1	21276.1	24249.1	43535.2	47435.2	35890.9	39732.3	27425.5	27246.2	27482.7	27574.5	29219.8	24140.5	26188.9	31008.7	29146	35416.4	32948.4	51782.5	39690.6	49037.5	35105.4	31838.4	40169.7	25134.3	51920.4	36523	19333.5	38999.6	42154.7	0.0583002	0.864709
5-Aminoimidazole	4279.07	762.711	1695.27	5797.88	8562.18	8611.49	6767.87	1915	13642.4	14259	6233.51	19937.7	13726.7	14483.2	12202.6	24068.2	15997.7	16563.8	11093.2	16262.5	17936.1	16259.6	14429.4	16450.4	8999.13	8685.25	8574.05	9108.72	19033.6	16413.6	17419.8	16188	40247.3	14201.1	3914.78	9377.55	0.0682907	0.00595197
5-Aminopentanoic acid	3.48768e+06	5.18887e+06	4.1581e+06	4.84077e+06	4.77878e+06	4.94097e+06	4.01191e+06	4.92676e+06	4.18846e+06	4.76142e+06	4.83774e+06	3.84594e+06	4.22211e+06	4.06171e+06	4.02384e+06	3.72781e+06	4.46605e+06	4.34974e+06	3.53572e+06	3.37776e+06	4.27498e+06	4.04215e+06	3.82914e+06	4.17594e+06	3.8961e+06	3.64712e+06	3.78769e+06	3.91438e+06	2.9934e+06	4.03894e+06	3.08344e+06	3.87684e+06	3.64962e+06	3.67819e+06	4.06533e+06	4.55529e+06	0.745114	0.00864098
5beta-1,3,7(11)-Eudesmatrien-8-one	35081.6	159983	59205.1	79941.6	79475.1	44143.7	35793.3	69723.3	54400.5	60373.7	69554.8	11395.1	14544.7	29646.8	42479.9	12031.9	15342.8	18757.2	23827.7	40329.8	45236.3	83269.5	58594.4	38211.1	22787.4	27736.4	29133.5	14652	7842.37	30779.1	15854.2	16994.6	9757.9	36593.7	57714.1	40165.2	0.140379	0.00940494
5-Butyl-4-ethyl-2-methyloxazole	4622.59	34143.8	37995.6	31955.4	40094.4	61633.4	50316.2	11746.7	15921.5	34984.3	11838.1	30073.3	30717.8	11751.2	38795.7	11206.4	30356.5	11106.5	31811.5	13892.4	10279.4	65624.4	15920.8	17684.7	14462.2	14570.9	32933.5	11480.2	58866.4	20364.7	30312.5	28100.4	45863.8	69617.9	10458.4	7201.4	0.0334548	0.762426
5-Chloro-6-methoxy-2(3H)-benzoxazolone	9835.25	16552.5	11599.9	15919.6	16076.1	15119	15046.6	16766.4	14738.9	14037.2	14340.6	13991.4	17784.5	17556.8	16277.6	21032.9	11919.6	14585.2	15526.8	17978.1	17028.6	15102.3	14377.8	12133.6	15630	12581.2	19338.2	20136.2	15655.4	18758.2	14158.2	18758.1	12915.9	13328.6	13883	13593.1	0.0170998	0.65216
5-Dodecenoic acid	104326	72751.5	85526.3	113173	102085	74267.1	60708.1	71517.5	87800.5	85270.9	69523.5	110393	105052	105670	83359.4	78716.2	85767.7	85276.8	67282.4	68623.7	77898.7	112684	76467.5	79764.4	103516	73623.2	82933.5	74552.3	85065	79932.4	70442.5	65521.4	78164.4	77433.8	93633	122899	0.0447014	0.943915
5-Ethyl-4-methyloxazole	5404.51	9866.16	3691.87	8405.58	7371.27	3222.85	4420.16	7702.67	2372.47	4692.81	10352.8	4840.75	3845.09	2927.16	3787.28	3056.77	2626.46	3925.96	3380.34	2723.45	2436.82	3529.59	4188.26	2601.22	7186.18	13190	4739.61	14043.6	2756.68	3604.66	2983.99	3186.95	3235.03	4024.31	5769.45	6803.85	0.0341915	0.534841
5-Formiminotetrahydrofolic acid	139620	32705.9	81951.1	109111	108469	42216.1	119209	43807.9	47890.4	52279.4	74451.3	64608.1	33909.1	48444.1	52920.1	70357.9	12639.3	43815.1	40515	29713.9	23539.9	18310.2	31968.6	15751.5	39844.5	50621.4	35283.1	31915.9	62678	19624.4	38619.1	45095.1	36347.9	13892.8	130647	141691	0.142939	0.0301587
5-Hexyl-1,4-dioxan-2-one	18208.3	31046.7	24084.7	29106.2	28231.7	24748.5	30506.3	27452.9	17562.1	27478.4	23135.3	27848.9	30442.1	32524.6	24560.1	36727.1	27066.2	24706.6	25158	29847.3	24906.4	24160	26906	30959.5	27228.5	29017.8	30973.4	33458	22781.6	28716.8	25750.6	32766.8	15923.3	30989.1	26490.2	20953.6	0.0224842	0.559213
5-hydroxy-2-oxo-4-ureido-2,5-dihydro-1H-imidazole-5-carboxylate	118531	152572	133653	154966	154369	111473	99480.7	94028.1	106683	177303	136980	157728	143629	112649	116693	131602	171282	132732	139138	115753	178194	188731	166552	138385	150949	168458	140879	163951	134336	134368	123865	146521	104869	131425	116579	167175	0.127809	0.0408506
5-Hydroxy-4-pentenoic acid d-lactone	836.226	1139.96	717.25	1157.14	484.376	443.659	1153.23	2099.74	761.567	1107.47	705.042	433.395	376.042	672.557	704.445	828.146	424.392	443.923	302.494	631.459	627.741	800.947	870.62	782.139	468.703	510.56	951.147	625.201	157.023	1163.17	624.988	735.321	658.695	636.442	732.107	433.033	0.0127556	0.073637
5-Hydroxy-7-(4-hydroxy-3-methoxyphenyl)-1-phenyl-3-heptanone	32970.4	7930.07	16383.9	33867.6	25513.3	41179.7	42018.6	42596.7	35951	41049.7	47138.8	79048.2	51637.8	91532.5	147713	52380.2	39220.7	46228.1	110777	75359.1	59583.9	74237.3	72836.3	107488	56657.8	50481.3	44855.7	55590.2	133170	95500.5	139134	115183	57960.8	72415.2	18439.8	32445.3	0.148364	0.0144246
5-Hydroxy-7-methoxy-6-methylflavone	68302.3	103242	87938.6	102750	79162	111657	92087.5	124797	79932.2	89231.7	50131.3	107172	82718.3	104789	75058.5	86347.5	76744.1	53886.3	88475.7	100624	106606	111775	82603.2	87003.7	97693.6	123693	103862	69398.2	107636	122766	113577	123586	84478.8	97865.3	101463	69333.9	0.150283	0.0924816
5-Hydroxyindoleacetaldehyde	1258.11	2379.99	1800.7	2377.02	2334.2	2422.8	2138.55	1559.62	1629.37	2124.68	2353.19	2276	2535.25	3085.36	2494.75	3061.87	3128.82	2256.91	3017.17	1915.86	2612.8	2708.65	2226.5	2227.44	1900.31	2352.07	2342.74	2502.68	2658.98	3540.68	1933.19	2777.22	1772.84	1928.36	2216.88	2020.17	0.020246	0.027553
5-Hydroxyindoleacetic acid	183893	205029	175086	207843	230935	144200	113158	144147	149582	222063	228973	126159	125805	139270	129248	148729	142439	161501	126677	139892	134952	129232	138937	152228	198866	250860	234480	254487	120820	173908	134344	157772	165406	176581	229444	255696	0.180951	0.557019
5-Hydroxy-p-mentha-6,8-dien-2-one	6683.1	8488.43	12591.7	6569.26	9925.45	6149.86	11884.3	14285.3	9996.46	8071.47	6593.87	8094.14	8402.62	8187.46	8890.43	5009.39	15982.2	11262.9	5025.08	7971.18	11375.4	9320.01	16185.6	8302.16	5233.19	5870.14	4850.34	6835.11	4889.87	4709.16	2613.6	7577.52	6473.48	12743.9	5472.5	7530.52	0.0243046	0.368239
5-Hydroxyvalproic acid	15617.3	11924.6	16547.2	12475	10736.3	11053.6	13055.2	16582	11982.8	17184.9	14132.2	12338.7	10826.7	18094.1	10864.7	12701	11227.2	11696.8	12308.1	11780.9	13477.1	10948.6	12858.8	13185.9	16151.6	14001.4	16713.2	13175.5	14909.7	10820.7	14669.6	11635.2	13932.8	12801.2	13945.9	15292.6	0.0160638	0.940778
5-Methoxytryptamine	4811	2922.85	4239.13	3496.8	2649.56	7352.29	10997.5	21001.6	13055.9	11054.8	9959.68	22196.9	19633.4	7768.79	3944.95	8083.33	20258.3	19113.9	4683.69	3391.64	14958.2	5435.35	7526.79	7888.02	13435.3	14869.4	16141.7	40658.6	4977.43	5532.13	3201.71	11041.1	7698.43	11268.2	9939.38	7947.6	0.0354169	0.319936
5-Methoxytryptophan	342083	294071	314954	252790	246647	613128	1.06788e+06	2.33516e+06	1.19803e+06	607644	1.41714e+06	1.55383e+06	1.46119e+06	562069	246042	218774	2.04546e+06	1.74181e+06	205022	182002	1.2357e+06	179616	647635	280435	1.73499e+06	3.02408e+06	2.18284e+06	5.36774e+06	233273	459714	158614	1.26635e+06	419245	865512	997176	517209	0.679476	0.318995
5-Methyl-2-(1-methylethyl)-cyclohexanone	63499.1	29799.7	47656.6	52253.2	39410.1	87614.2	59299.9	76921.5	97319.7	33523.8	38616.5	47421.8	49711.8	31690.2	59234.5	48984.8	38490.8	55219.3	32831.4	29037.8	44695.1	32491.6	24155.3	19132.7	27391.5	17622.1	24732.3	17471.1	30802	22244.3	32477.4	25952.1	37550.8	19428.4	74267.5	69207.1	0.173015	0.000750622
5'-Methylthioadenosine	23851.1	5252.98	19134.1	14204.3	4160.59	47136.2	17012.9	29317.4	85890.5	24074	6689.7	35589.1	47834.1	46007.2	31727.4	91803	38394.4	18618.7	58669.5	57572.3	35131.5	46073.8	32590	38981.5	43939.6	34293.7	14320.4	44545.6	69236.8	68322.4	45290.8	58959.4	84345.5	37681.3	2958	4031.37	0.0606949	0.494147
5-Methylthioribose	7958.35	17423.1	4210.35	7601.93	7099.03	16937.1	6588.35	10120.8	12950.2	2654.73	5366.87	2388.06	2587.81	2496.91	2323.7	2369.44	1172.93	753.139	3587.36	507.624	1959.71	2321.52	1997.27	1345.42	2119.83	3563.45	930.884	231.229	905.768	2124.82	1220.98	1320.35	942.812	981.933	6988.22	7542.06	0.0826598	5.60274e-07
5-Nonen-2-one	135041	136841	151197	138900	143898	114532	129329	179090	132660	125219	130814	158994	144257	166172	166000	137118	132425	146392	162618	158588	124492	155689	141235	145413	167154	156413	151397	150566	164069	140765	149388	144145	142842	178216	156772	183394	0.0756716	0.208075
5-Nonyltetrahydro-2-oxo-3-furancarboxylic acid	106220	113358	136859	91094.7	82863.2	80016.8	64223.6	69290.6	71782.2	192500	110408	66973.4	66992	54405.2	37648.2	76968.9	52855.1	52672.3	80914.5	65685.1	59671.6	102400	126064	82376.7	122115	174713	117850	122858	65745.2	43102	86745.6	46652.9	49213.3	67350.7	82816.8	123401	0.132975	0.247752
5-Oxoprolinate	218871	233764	243441	152871	207004	235449	119231	168825	148701	197042	173700	225731	166602	174045	150781	178321	162582	156016	234843	183057	198584	204703	181883	171029	183743	198853	201042	195096	186558	232151	151634	203960	204098	176834	148192	143323	0.0511747	0.817422
5-Pentyloxazole	4601.85	7766.1	6132.43	7057.87	6367.61	11653.2	6142.89	8268.37	6915.06	7386.19	7152.02	6161.1	7247.46	6627.45	6785.4	5946.42	7350.39	5951.41	5284.27	6752.65	8373.74	7386.29	6927.7	7596.34	6002.96	6299.87	6057.09	6948.32	5094	8378.94	5230.68	6659.1	7138.58	6539.7	5973.59	7482.63	0.0138034	0.736634
5-Phenyl-1,3-oxazinane-2,4-dione	290382	250499	277480	234959	273550	168395	194285	199804	172240	256772	214632	184264	185435	164776	173345	160929	198114	255136	221284	196936	183469	170822	279776	161307	242657	340525	218164	190821	171796	157800	186821	168970	144751	192136	307531	207503	0.095364	0.488477
5-Phenyl-1,3-pentadiyne	53854.3	36691.9	35106.2	34771.1	40070.7	61152.2	28972.8	33194.8	52212	19249	31743.5	19497	14091.9	14648.8	26222.9	17988.5	8217.51	31065.5	16474	15324.2	8765.02	3391.78	11183.2	3606.54	12544.5	12636.2	11404.8	8759.04	8383.33	7137.01	12415.8	13345	11496.1	2666.94	55531.2	55050.6	0.154185	2.96997e-05
5-Phosphoribosylamine	21565.4	18367.5	19390.4	15115.4	15629.1	19658.9	18995	18246.7	13584.3	20434.2	15256.6	18553	19022.7	19658.9	14953.8	17737.8	20783.9	21560.5	19737.8	17113.8	16037.6	19550.5	22373.9	15222	19108.2	19686.8	19805.4	18724.6	18570.2	19228.5	19970.9	17186	15206.1	18586.3	17586.7	19065.3	0.0142513	0.77511
6-(2-Hydroxyethoxy)-6-oxohexanoic acid	218616	213466	219537	208668	205921	198399	197091	234480	200539	215070	210024	199368	202066	235810	236159	228858	252450	263956	207762	274835	217037	205008	255798	204785	204539	215486	204937	226171	214714	252420	214172	248714	249547	226835	198037	197967	0.0643786	0.393022
6-(Methylthio)hexyl glucosinolate	35504.1	18260.9	40066.3	32684	28152.6	28015.7	30002.5	44058	26275.2	43374.5	25388.6	39690.7	42864	67873.6	31953.4	37163.3	19065.6	12312.7	22282.9	27624	50055.5	42986.6	25944.4	34929.8	41479.8	27343.8	50200.4	76056.6	70109.1	31148.1	33684.6	39815	52007.7	41014.2	26643.2	56815.8	0.119518	0.181943
6,10,14-Trimethyl-2-methylenepentadecanal	262485	215680	226575	182925	239697	32047.8	62056.6	48003.7	39988	37758.7	55150.7	49072	44935.8	37383.7	27966.4	34924.1	46414.6	34366.6	31001.8	33737.4	43604.9	25841.1	44884.3	27940.9	32339.2	46635.2	40761.1	57718.2	28488.7	26447.6	26882.5	41515.7	41805.8	31288.3	42657.7	31240.8	0.280053	4.90722e-05
6,15-Diketo,13,14-dihydro-PGF1a	14346.5	4149.75	22196.7	25443.2	25155.7	6514.33	19901.9	9095.21	5038.15	21578.4	24177.1	24648	17238.5	11870.1	24780.5	10423.8	11757.2	17270.7	9618.17	14488.5	6827.25	12010.9	10420.5	8898.83	16287.7	19189.5	14059	16067.1	20328.6	13348.4	13022	12259.9	9708.84	7216.35	19556.9	30681.3	0.03428	0.702953
6,7-dihydro-12-epi-LTB4	11268.7	5911.74	6629.73	7351.19	7433.82	9889.56	8927.43	8097.28	12739.4	11579	10318.8	12989.2	19511.2	10282.4	12769.8	12595.1	7918.09	11099.9	8809.69	8904.95	11541.1	11051	8606.22	6859.14	10861.4	8923.78	5651.3	6010.21	8914.35	6855.41	15830.9	12068.4	12385.1	7143.87	12414.4	13799.8	0.0552601	0.0252726
6,7-dihydro-5-oxo-12-epi-LTB4	9748.06	7012.02	9411.57	6474.15	7047.44	14342.7	18608.6	25272.7	21245	9272.11	2793.77	17643.5	14437.4	12247	11467.4	13634.5	22193.5	15339.4	13266.1	11340.7	24319.8	16967.9	18866.4	21564.7	12946.2	11722.9	12440.7	15345.6	17477.7	12417.8	4302.63	19146.4	16063	23765.6	7081.19	10424.9	0.0386616	0.580787
6',7'-Dihydroxybergamottin	1.00686e+06	1.26109e+06	1.15764e+06	1.47153e+06	1.26816e+06	1.26781e+06	1.0722e+06	1.22845e+06	1.18754e+06	1.20506e+06	765754	1.24592e+06	1.18361e+06	1.23011e+06	1.25267e+06	950899	847950	767668	792351	1.25497e+06	1.39724e+06	1.60419e+06	786016	886424	1.27298e+06	869563	988367	942993	1.0851e+06	923543	841052	875795	846848	1.14736e+06	1.13301e+06	1.27997e+06	0.256376	0.168675
6-Acetyl-2,2-dimethyl-2H-1-benzopyran	18957.8	18789.4	6644.47	89041.2	52122.3	87861.9	5666.35	39178.7	17051.6	1390.64	20270.9	23750.2	123959	6500.04	1634.14	1693.47	268.664	221.338	9099.08	15904	8100.66	8787.98	12743.7	18684.4	129634	1898.42	24997.2	41147.9	100011	5496.87	5428.76	10895.9	9079.49	951.695	74946.6	5362.46	0.090894	0.490785
6-amino-5[N-methylformylamino]-1-methyluracil	23391.3	48559.5	21524.5	4217.91	13433	32991.8	41911.6	87740.7	44059.5	742.183	28329.8	37261.7	23618.7	21118.7	37876.1	33014.7	17291.8	24054.2	55635.6	31416.1	39004.2	34160.4	41063.6	21202	23762.5	54784.7	9143	8559.7	26126.2	29377.6	34062.1	30470.5	28405	42586.7	38257.3	43992.9	0.0408772	0.673077
6'-Apiosyllotaustralin	11177.8	26496.9	14297	42770.8	12813.9	31320.4	40128.1	37994.8	46346.3	12858.1	20758.8	8863.54	14740.3	14440.5	22475.3	11255.4	6964.57	9957.36	38547.9	17403.2	6416.27	11981.8	10204.4	12093.4	17855.5	16326	8040.17	4605.72	6953.41	13799.3	26690.7	7301.57	20688.3	5570.73	32963.5	29506.1	0.105227	0.00374635
6-beta-hydroxydexamethasone	4573.97	367.523	12905.6	12513.2	8845.29	2888.39	17308.6	4861.15	7404.46	25121.9	23611.2	30723.9	31343.1	23968	69050.6	32455.1	42818.7	83594.6	31585.1	42876.3	40302.4	29593.3	39716.6	47258.8	12553.9	15251.3	34424.2	41910.7	85512	30800.1	46251.8	50727.3	59643.6	16589.7	21031.7	21991.2	0.142694	0.000855444
6-beta-hydroxyprogesterone	92393.4	42910.5	101667	88432.1	67703.4	67678.4	71362.2	92285.7	58163.6	99143.9	54888	87613.2	97112.8	149589	78875.4	90272.1	52871.4	47068	63851.4	71559.9	117572	102655	68376.8	102490	103493	60409.3	113124	162031	164950	75078.1	80100.6	90199.8	124987	92188.8	64217.2	117770	0.178523	0.111725
6-Decenoic acid	7919.23	7477.36	12192.9	10766.7	14090.2	13873.6	11736.8	14150.4	20015.7	11445.1	14372.5	4622.27	5767.63	8143.27	5388.15	7917.9	8057.21	8769.13	5497.91	8083.35	13047.5	5450.67	9745.22	6367.81	8591.05	8450.55	11399.4	8615.51	5620.06	3486.98	4868.82	6181.6	4728.71	9378	7791.77	9774.22	0.0488543	0.00225277
6-Deoxohomodolichosterone	55376.4	8440.24	45547.4	88600.6	54279.1	6468.37	14204.7	11828.4	3916.68	70309.9	69870.4	20275.4	6686.91	4918.9	26524	2233.59	10938.4	42644.2	3209.86	9454.69	6503.68	2079.61	8374.01	2852.02	26269.6	21747.7	35753.4	28673.4	11732.5	4150.87	7832.64	10442.7	11915.3	633.515	37749.1	58919.7	0.080577	0.437086
6-Dimethylaminopurine	335.117	358.937	847.888	580.14	1167.2	728.702	442.437	512.596	348.053	679.084	1294.83	435.55	366.996	714.962	358.896	355.186	309.09	527.134	202.434	358.477	357.253	404.191	843.574	393.935	267.402	427.359	848.632	682.426	460.598	611.296	963.949	427.879	1737.98	363.682	505.513	380.978	0.00382082	0.580619
6-Ethyl-o-cresol	3809.06	6368.13	2029.72	6114.11	4471.12	5097.51	6077.14	9192.93	8420.3	9090.62	6620.36	5587.08	6452.48	7242.76	8961.55	11087.3	2944.24	2230.76	6379.43	10204.3	6499.55	6875.87	1814.62	7747.91	6242.09	5172.88	6470.8	11054	8840.89	10366.1	7816.68	8084.82	10772.4	5828.7	4506.35	6676.15	0.0227157	0.440111
6-Gingesulfonic acid	518.363	1673.51	1510.41	442.814	2533.63	3868.1	3276.88	3578.16	5895.27	2664.63	1068.53	1983.17	6377.12	7099.49	6172.9	2587.46	3807.54	2037.45	6179.45	5436.02	6310.16	7517.19	7961.15	4724.9	3597.67	2188.98	854.011	2402.8	8082.23	5717.68	10567.6	4520.65	4648.63	19776.8	737.181	2058.95	0.0284176	0.117575
6-Hexyl-1,4-dioxan-2-one	315906	405127	426454	412159	502963	260797	233937	236699	357313	473720	514190	174655	193406	162239	225614	154739	290821	248123	169131	224670	446955	325779	318145	205564	385363	460089	410852	491493	112666	218364	168717	234493	237000	243859	378184	345754	0.310627	0.190678
6-hydroxychlorzoxazone	58228.2	105888	70854.1	103579	89871.1	103814	97625.7	113129	91372.2	113497	100025	98938.9	94288.6	120543	113752	124386	79551.7	72963.6	104509	121817	104757	99708.3	77055.3	113727	101765	96121.3	106687	112136	118473	99364.3	107124	109995	113885	101309	98191.3	97967.9	0.0704892	0.269303
6-Hydroxydaidzein 4'-glucoside	86901.2	71727.8	234672	63090.9	79028.9	55386.6	57830.9	57497.6	35568	28215.4	275766	11220.7	25867.3	39569.7	72748.3	16537.5	17896.5	74156	31394	80987.3	43488.5	73692.9	57943.1	22661.3	60897.8	33936.6	102687	27423.2	30671.9	93708.1	20694.3	74009.4	43581	82074.9	175131	39346.1	0.0735898	0.678908
6-Hydroxyenterodiol	3078.05	6657.26	6746.03	7946.72	7231.66	5052.86	4644.81	4915.6	4475.4	4545.69	4534.37	7387.92	7774.52	5613.05	7914.85	5117.61	5697.68	4233.97	7595.87	4119.89	4236.59	8207.6	4583.67	5985.53	4189.61	4786.03	4544.01	5540.34	7941.62	7609.77	6446.18	6935.85	5959.09	6817.49	4704.98	4450.79	0.0200833	0.70077
6-Hydroxyhexanoic acid	167931	206093	143457	121111	129098	214430	226437	277831	243841	164603	160562	170714	269210	254236	348736	277503	191855	186653	300798	200727	207726	298704	194827	279917	172579	199649	145528	201463	208043	261080	208646	291633	222058	283600	106288	198661	0.142473	0.474114
6-Keto-decanoylcarnitine	46097.9	39685.2	56118.3	40801	50738.9	30982.8	46096.1	64384.8	37293.3	64543	41945.9	14966.2	18593.5	27916.6	26127.2	37330.9	19795.3	20116.8	31285.4	24543.6	30809.6	21775.9	21751.2	27095.9	30770.7	32501.5	32389.8	39878.8	33934.9	19256.9	42737.5	27925.3	27425.4	25738.7	51103.9	85848	0.0905287	0.048468
6-Ketoestriol	109736	104269	145016	106093	93243.4	109503	128215	97422.2	104711	170032	171999	241641	171549	269053	165563	189651	179381	266766	172282	96519.5	183931	191571	223599	309503	175843	101011	205483	112432	212841	134709	215344	260591	222826	161997	151956	191855	0.23906	0.000958449
6''-Malonylcosmosiin	56298	47189.6	157111	38852.7	42937.7	32478.3	28927.4	33344.9	15934.5	7765.69	195819	2317.03	8665.56	19906	40392.9	4397.7	6785.41	44946.3	10353.3	36532.9	15090.6	42260.7	25771.5	8097.92	30458.3	11949.6	52180.7	9180.04	12174.1	44344.2	6122.09	34640.2	18230.3	44381.3	103665	9718.33	0.0740089	0.59152
6-Methyl-5-hepten-2-one propyleneglycol acetal	11371	12150.2	15037.6	13299	12149.5	8707.22	10944.9	12268.5	10699.2	16152.3	12472.9	14987.9	15133.6	13035.9	16272.8	13345.9	15933.4	19461.3	12902.4	16595.9	11733.7	13903.4	15086.1	13188.9	13532.2	15009.9	12966.3	14259.9	16589.8	12251.7	13287.9	13914.5	12403.5	11005.9	14850.5	18636.9	0.0405721	0.0117332
6-Methylnicotinamide	10023.6	9825.96	9746.26	9555.97	9518.66	9821.62	12749.7	10012.9	8960.3	10177.3	10402	10585.2	9794.23	12116.4	9739.95	9815.61	9940.93	11435.6	10403.3	10206	10035.7	11125.2	10204.6	10647.9	10284.7	9461.46	10667	12845.5	10133.6	10305.1	12022.7	11067.3	11547.6	10298.2	8678.41	8932.66	0.0102765	0.681421
6-O-Acetylaustroinulin	30342.1	10270	22721.3	45653.7	28474.1	27226.8	15051.1	26019.6	22277.3	18925.9	21935.4	28363.6	27964.3	17948	18388.2	16991.2	21910.4	13844.1	10820.7	13912.8	27461.2	26720	11120.5	15110.1	20899.7	11932	15686.5	13105	14907.9	10928.3	8874.3	11917.5	14967.2	11119.1	15742.4	26934	0.0730781	0.0229917
6-O-b-D-Fructofuranosyl-2-deoxy-D-glucose	41261.9	59082.7	59156.7	28624.8	42696.7	71808.3	77341.7	109907	77749.9	53258.7	35789.3	76498.8	62245.7	59345.1	45512.8	60403.6	62343.4	48746.4	114952	61089.4	73702.5	90208.9	86420.2	49245.9	71218.8	84697.5	89984.3	71325.7	60787.9	69475.1	83244.3	56511.8	84372.7	125449	63679.5	47342.7	0.0989323	0.416045
6-Phenylundecane	15469	17629.8	13766.2	18138.8	19751.1	14084.4	18671.4	25763.1	14627.7	9602.82	21951.7	10686.2	8637.39	10288	10124.5	8731.94	7915.95	9848.17	11540	10390.7	7772.65	11584	8225.45	10570.1	9906.5	11055.8	10977.9	9585.92	10105	10976.2	10253.5	10262.1	8402.6	12694.2	11097.2	14683.9	0.0744801	2.30785e-05
6-thiouric acid	74.4921	124.158	67.6074	87.0373	53.47	1087.13	3482.79	5045.73	835.666	100.3	70.9328	173.056	109.653	210.348	111.024	157.664	104.701	297.933	248.719	232.602	143.671	103.248	220.917	155.331	70.6549	97.5612	132.434	64.5488	277.336	591.656	401.052	112.087	336.146	719.343	86.5609	45.903	0.0221992	0.0571628
6-Thioxanthylic acid	11568.4	15169.7	12902.5	17061.4	19977.1	16139.5	12310	15782.7	16452.3	13256.6	14311.6	13703.2	13444.1	11469.7	12497.4	6537.84	14697.6	16057.9	8039.14	10748.6	23238.7	18728.8	13561.6	13899.4	13267.6	13111.7	7690.11	10644.2	7561.47	12425	9018.07	13330.5	11011.2	10679	12425	13237.8	0.0314525	0.17017
7(14)-Bisabolene-2,3,10,11-tetrol	3312.19	4081.58	4114.44	3502.63	2672.77	12851.7	23638.3	17797.9	15725.1	5193.94	3715.21	6105.33	6415.29	15506	7070.64	10222.6	14262.7	6699.52	9481.84	11289.6	13134.2	5773.85	9116.89	13421.5	4814.36	5175.73	3189.68	3340.5	10618.6	6063.42	16090.5	8499.71	8781.04	23282	3194.46	4408.3	0.018582	0.859192
7(14)-Farnesene-9,12-diol	69885.2	18036	42087.7	24790.2	23926.5	48130.4	59678.1	56073.2	50454.2	27416.9	13910.7	42276	27412.7	42852.3	30669.4	52111.1	27254.4	31063.6	46097.4	31708.7	63209.4	23306	40345.6	43256.4	31074.5	20120.4	33826.6	25618.9	51694.5	21590.8	66138.5	43630.7	40899.5	60493.8	36490.3	31691.1	0.0461569	0.425271
7,12-Dihydroxy-3,11,15,23-tetraoxolanost-8-en-26-oic acid	8303.26	4927.47	7325.36	4480.34	6922.87	1.78252e+06	6478.62	8598.78	7756.84	3666.56	5012.5	7672.44	9019.93	6444.68	3932.98	6887.53	10275.9	9056.18	10033.7	4235.55	4397.82	5406.28	10785.3	4815.12	6964.74	6283.08	4585.58	2500.15	4401.04	4207.74	5504.42	5308.7	3947.6	6088.74	4233.52	1450.75	0.244406	0.400833
7,8-Dehydro-3,4-dihydro-beta-ionol	306876	220290	326678	244691	131780	107327	171149	191313	373517	101936	253212	230120	109396	93199.3	189817	138591	114319	198056	389124	146532	141007	105989	244746	100601	71133.1	112476	97490.1	56263.9	100532	82313.7	152750	171703	289598	134857	71617	171986	0.339089	0.029059
7',8'-Dihydro-8'-hydroxycitraniaxanthin	1.47275e+06	2.13224e+06	1.60794e+06	2.28654e+06	1.4359e+06	1.96884e+06	1.86618e+06	1.88244e+06	2.8443e+06	2.7512e+06	2.34498e+06	3.2673e+06	2.55809e+06	2.34288e+06	3.46818e+06	3.2621e+06	3.07181e+06	2.58885e+06	3.00295e+06	3.20529e+06	2.90156e+06	4.24403e+06	3.7506e+06	3.15821e+06	2.59996e+06	2.46856e+06	2.83265e+06	2.40608e+06	4.27725e+06	4.23105e+06	3.12881e+06	3.88933e+06	2.77295e+06	2.89316e+06	1.35906e+06	1.79597e+06	0.855918	0.00199237
7-Acetoxy-6-hydroxylimonin	13084.9	47610	19815.2	50040.7	28378.1	43375.4	26946.1	56523.6	26544.8	28334.5	33590	32734.2	33119.7	47741.4	38865.5	39117.5	22578.8	18468.5	37474.2	54584.7	50203.6	33109.4	26558.1	37366	34400.1	33576.4	46546.6	42657.7	29181.1	52412.2	46660.7	50600.4	38956.6	45038.3	21581.4	23118.1	0.0628124	0.573209
7-Aminomethyl-7-carbaguanine	2137.96	2669.5	2443.12	2416.77	2340.09	2236.79	3783.78	4833.43	3088.77	1712.84	2617.97	1912.06	1335.41	2103.58	1593.16	1854.22	1338.45	1941.89	2341.18	1393.15	1621.72	1786.48	1609.5	1505.85	2012.41	2178.93	1930.07	1082.9	1813.24	1625.49	2398.58	1920.35	2416.93	1737.09	2685.52	2986.57	0.0269374	0.000412102
7'-Carboxy-gamma-chromanol	13534	13227.6	13709.7	18486.5	8685.79	19397.4	21288.9	19027.4	24547.4	11052.1	15826.2	7453.65	11416.2	10406.3	17181.9	9913.68	6939.98	11165.7	20129.7	12643.1	6700.77	9451.81	9645.6	7533.37	14067.9	12047.5	7021.73	5793.77	7768.8	11980.7	19422.5	8664.19	15730.5	5960.59	21229.7	20524.8	0.0638171	0.00581935
7'-Carboxy-gamma-tocotrienol	111606	49015	56129.6	87408.5	52315.5	103817	80500.5	68426.7	99365.4	39508.9	51604.6	84656.9	52774.4	32642.1	37323.5	43724.8	31455.9	37925.8	27275.1	26253.7	25410.4	29508	22727.7	24878.3	34005.2	31897.6	38634.3	39526.1	55372.9	26147.1	23815.4	32286.8	48742.8	21868.5	52051.4	95251.2	0.186873	8.17076e-05
7-Dehydrodesmosterol	358498	361799	387290	447232	788590	452587	323825	291935	466711	769339	638205	500053	519050	440859	418210	420239	411999	565844	367300	1.02309e+06	451282	669787	745106	365786	321231	305665	434751	463559	427355	380509	456571	367793	285269	417219	489073	534817	0.126832	0.444788
7-Dehydropregnenolone	17571.1	12411.6	18142	28186.6	41083.4	19468.6	22643.7	35210.7	32443.4	31191.6	29160.1	12712	17043	23157.4	20779.8	26268.5	18012.9	32495.8	18515.8	27758.9	25440.1	24126.4	23407.5	22314.5	14708.6	6605.24	10124.2	20676.1	24250.7	11287.6	40196.9	51637.7	13732.6	39052	31424	49591.2	0.0193742	0.0505923
7-Drimene-11,12,14-triol	789.771	1981.86	1923.28	1209.85	1343.73	1829.47	1222.36	2672.9	2579.19	1483.05	1309.63	1472.26	1666.41	1672.33	2234.26	899.156	2007.53	1829.82	2041.58	2110.03	2255.88	1935.46	1816.97	1675.24	1164.59	1452.01	726.759	1147.63	2076.93	1679.61	1643.4	1862.76	1909.8	1933.69	1166.42	1417.41	0.00382537	0.979265
7-Ethoxy-4-methyl-2H-1-benzopyran-2-one	25568.2	16649.5	22839.3	13919.8	18924.6	16285.4	13626.9	16320.1	12503.2	15144.7	17253.1	15793	19710	16056.2	12959.8	14463.1	24298.3	28824.6	17471	14536.7	13350.5	15221.2	24987.9	13023.4	19917.1	17364.5	15973.1	15024.7	13412.9	13824.1	15592.2	15902.7	12957.4	15509.8	19331.5	12864.7	0.0433948	0.445195
7-Ethyl-3,6-dihydro-1,4-dimethylazulene	1987.52	2078.86	1984.47	1773	1911.14	1610.14	2441.25	2707.7	2653.77	2470.59	1690.73	2163.58	2157.64	2621.51	2678.36	1310.79	2279.89	3183.45	2820.75	4648.17	3194.96	2925.24	3829.27	2710.64	2135.85	2448.1	2506.41	2005.6	2032.69	1413.5	1485.37	1997.01	2564.21	2405.93	1625.35	2395.41	0.0177172	0.0277549
7-Ethyl-5,6-dihydro-1,4-dimethylazulene	112459	84712.4	96617.8	107914	91871	97941.3	79180.8	77957.4	85489.5	116135	107969	171944	141771	109449	113291	103946	99994.9	105436	79917	75761.7	101170	113387	86776.5	102128	130244	128208	119399	111658	101324	95641.4	100696	83179.3	111880	103552	114277	135834	0.0993365	0.0975124
7-Hexadecenoic acid, methyl ester	30028.7	27711.3	29506.4	31707.7	43352.3	29138.9	13610.4	21366.7	15482	34473.2	40929.2	28145.9	20748.6	21018.9	22637.7	16746.4	18172.7	15434.7	30258.3	26213.6	30237.1	24575.4	45200.7	25389.8	32049.6	33239.9	20632.1	18428.1	47657	24055.7	37887.2	24683.4	13330.7	59351	36811.3	35985.1	0.0737956	0.373243
7-Hydroxy-5-(4-hydroxy-2-oxopentyl)-2-methylchromone 7-glucoside	96240.1	25575.9	14960.6	6429.1	9727.68	10744.6	12280.3	4771.48	5956.28	1307.24	164.172	4688.79	5839.58	5027.77	4725.35	4557.37	11472.2	4549.17	2577.05	4561.23	169786	5850.7	14479.8	15645.9	9109.42	6662.24	3216.34	4975.43	4897.17	5893.5	6972.69	4278.85	21015.6	2381.77	17150.1	15686	0.132421	0.499573
7-Hydroxy-6-methyl-8-ribityl lumazine	669074	56459.9	691333	852451	679098	107367	726591	124521	862225	614494	1.09263e+06	772451	1.12561e+06	999854	987243	954046	791536	868633	1.14925e+06	1.03546e+06	1.00761e+06	1.39492e+06	762057	845515	551472	467291	775506	913968	863966	1.07811e+06	1.04104e+06	798647	889695	1.21812e+06	721238	546111	0.493373	0.00689339
7-hydroxy-D4-neuroprostane	153368	32315.8	134548	179337	170224	65317.7	88955.5	69528.6	64195.3	132624	139888	110132	95344.6	72399.4	91697.6	111396	71018.6	92130.5	73853.6	62815.3	45404.3	39913.1	40727.2	42214.9	97328.1	86854.2	82113.6	82024.6	72314	43928.2	48346.3	54819.2	99623.9	23656	183549	216852	0.13778	0.22408
7-Hydroxyoctanoic acid	126769	74242.5	123953	69621.2	48615.6	70698.2	64191.5	73856.4	62742.1	120247	88007.8	72297.5	62565.3	143147	43415.3	71065.9	48503.8	40454.5	65231.4	42353.4	73044.2	58953.4	57932.9	76981.8	128687	77554	131446	84620.9	101603	50645.3	101253	61595	95972.1	67027.1	84602.7	110300	0.0616984	0.939577
7-Ketodeoxycholic acid	185653	61210.2	101780	159675	50681.9	263268	13606	46993.1	525603	71891.6	357283	140774	347494	294389	85207.8	348188	43162.8	245339	248304	773986	263415	57404.8	520134	512153	324555	228951	144042	475718	771715	100115	306982	628511	18147.2	13464.4	27515.4	384251	0.432436	0.0441626
7-Methylhypoxanthine	26574.4	54592.5	17561.2	49225.8	38360	15968.4	14423.7	32972.4	25965.7	22381.2	63791.4	27304.9	19695.4	13800.2	21067.9	17851.3	13259.1	23335.9	24257.7	12783	12184	22963.4	28932.5	15470	43536.8	91726	27095.4	85485.7	17315.3	20562.2	15590.7	23351.7	28014.1	23985.5	33452.8	43426.3	0.102426	0.611516
7-Nonene-3,5-diyn-1-ol	3648.78	2167.1	8728.89	8151.37	7465.38	2131.88	4135.41	1976.08	2726.11	10519	7244.89	10535.5	10706.7	6885.75	13354.3	8620.97	14148.3	19917.1	7356.4	10666.3	12999.7	8418.6	6553.74	9212.05	5921.46	8189.25	11976.6	14157.4	10368.9	5840.07	8690	7035.38	21244	2848.15	10930.2	12610.3	0.0574149	0.0061429
7-O-Acetylaustroinulin	36058.3	20349.9	25750.3	10968.8	8387.01	261940	641697	417913	350193	30287.9	35681.6	99427.7	96596.9	251178	182433	144802	532252	119933	148929	219270	262685	86049	113482	260290	39633.4	48090.6	25941.2	20184.1	193505	118682	340195	178898	105991	693702	31648.8	36701.6	0.135448	0.749396
7Z,10Z-Hexadecadienoic acid	90360.7	32132.6	69932.8	34645.8	38401.4	54520.4	73289.9	72186.8	54915.1	61276.5	34447.6	66623.6	44899.9	76243	54067.1	66359.4	44384.9	56275.2	74588.6	67085.3	93233.2	38845.9	73564.5	78606.6	56237.1	49838.7	73084.1	52572.1	97257.8	42493.8	99682.3	70490.6	70949	83593.5	63586.8	61665.6	0.0922389	0.327112
8,11,14-Eicosatrienoic acid	1.12781e+07	1.13689e+07	1.12251e+07	1.3048e+07	1.13169e+07	1.33352e+07	8.16203e+06	9.23598e+06	1.33656e+07	1.2757e+07	1.29619e+07	1.66721e+07	1.78685e+07	1.33382e+07	1.36494e+07	1.26045e+07	1.54981e+07	1.49705e+07	1.19919e+07	1.27814e+07	1.46878e+07	2.24495e+07	1.0967e+07	1.33503e+07	1.26928e+07	1.00508e+07	1.09404e+07	8.32061e+06	1.3462e+07	1.39506e+07	1.15003e+07	1.06888e+07	1.12199e+07	1.43383e+07	1.13346e+07	1.13303e+07	1.54792	0.101621
8,11-Heptadecadienal	90656.2	22950.3	40717.4	43171.2	42132.1	30551.3	28709.1	31349.1	39438.7	26434.4	26009.7	45115.5	33242.5	38405.3	35323.4	26462	35816.2	26291.2	23906.6	24245	41237.9	52791.3	34243.7	32991.8	40519.3	26551.8	24910.7	26122.2	34532.7	36929.4	29221.7	29804	19762	32348.6	33130.3	37454.5	0.050742	0.297064
8,15-DiHETE	75375.3	33948.2	40715	52825.1	45496.6	57473.4	37161.9	41336.3	72557.5	91832.6	60945.6	86928.7	136478	50007.8	61209.9	90705.4	25584.7	71570.7	60872.5	60419.5	51509.5	67696.2	59604.5	53332.2	44281	56174.4	25034.2	40080.3	39381	38732.2	67491.3	64258.7	66294.6	16231.7	109162	96549	0.151009	0.087555
8,8-Diethoxy-2,6-dimethyl-2-octanol	134132	49217.6	94903.4	18588.2	37447.7	43805.8	22792.3	36297.5	74797.1	7177.85	9962.17	12780.5	150862	54101	8790.2	59060.1	41855.2	67299.2	225685	6827.95	44033.3	29446.9	68947.8	55522.4	60865.8	19169.1	42046.4	10972.7	24938.9	25827.5	26060.4	16513.6	58248.8	38565.4	19082.1	27865.7	0.191581	0.34507
8,8-Dimethoxy-2,6-dimethyl-2-octanol	6897.15	13333.7	13046.1	4402.05	10014.6	6620.62	5307.22	45266.3	4386.16	5246.01	4903.52	4959.85	3725.44	5531.16	9185.96	3630.29	3477.44	3418.13	9119.25	4333.9	3056.53	3526.05	4206.67	2501.55	3396.41	4318.97	3291.34	2951.17	3643.19	5232.94	3235.57	3902.09	3801.47	4935.3	5416.54	5223.83	0.0654345	0.03583
8-Acetoxy-4-acoren-3-one	74689.9	83684.5	83519.9	75799.7	83540.4	10935.4	7103.63	10697.8	10526.4	119811	127531	7813.55	9771.3	8579.16	9267.3	8183.01	11517.4	12699.8	12293.8	12820	11571	14911.2	19718.6	10069.8	121460	156072	112176	87028.7	8239.61	9441.91	8962.68	8633.63	5039.93	10975	67901.6	101462	0.142613	0.613244
8-beta-Hydroxy-delta-9-THC	113740	79467.9	77049.2	56944.9	50029.8	69573.7	46454.5	50312.7	150432	7841.16	3194.65	10498.1	25744.1	10923.6	3135.04	30314	77242.6	21523.4	47784.9	11927.1	111438	25202.5	37381.6	61249.2	15491.6	13790.3	104949	78565.7	19860.6	46923.4	30816.9	16426.4	91839.2	23130.4	142096	30650.3	0.207741	0.0240748
8-Chloroxanthine	49367.5	48674.8	48606.1	48620.2	55002.3	50186.8	46146.8	48566.3	43845.4	48824	52750.3	49186.3	60824	52824.6	53034.7	52115.8	50342.9	53920.3	53238.6	56720.7	46863.7	49447.1	53466.8	46871.3	62686.8	53805.1	54275.6	51735.9	50687.8	51884.6	48939.4	53181.7	49552.5	50618.4	61066.1	40509.9	0.0376058	0.182503
8-Hydroxy-4(6)-lactarene-5,14-diol	32428.6	30202.8	31935.5	29891.7	32371.4	34863.4	20324.4	25222.4	29826.1	35598.3	36329.8	40578.6	44889.2	36081.2	36782.8	36677.9	42965.5	44229.7	37155.8	38284.3	39634.1	54016.5	31830.1	40891.4	30148.4	28615.7	30216	21644.8	32437.3	37509.2	28900.4	26787.5	31939.6	40482.5	33031.7	29430.7	0.095835	0.0125176
8-Hydroxy-5,6-octadienoic acid	35339.6	38022.3	38220.8	36742	34570.9	32569.2	34885.5	43960.6	38117.3	35624	35988.2	35083.4	35478	40042.8	39660.2	39949	40898.7	42579.8	36711	44142.3	36446.1	35579.9	41096.1	36116.7	36170.5	34627.2	35778.7	40453.7	37972.8	38426.6	37298.4	40389.6	40896.6	35360.9	35154.4	35480.8	0.0178593	0.813548
8-Hydroxy-7-methylguanine	121679	89492.9	125571	77671.4	116354	83279.1	84168.9	75147.9	61837.6	95986.4	90998.6	97700.1	127779	93895.6	89047.6	90576	153176	151327	108611	101197	99029.5	89815.7	140048	73269.7	137470	117660	98181.1	97711	86770.9	88372.5	84784.2	101916	86943.7	98907.2	112550	81497.2	0.0789263	0.27148
8-Hydroxyguanosine	155124	123526	150994	144963	189700	204086	120840	64868.1	118061	191635	191273	157351	154084	172936	154590	217815	175749	197405	128797	133110	147779	146623	167637	144617	152855	142816	179667	140107	132246	126453	110734	95562.2	128281	105652	176086	193386	0.170473	0.04698
8-iso-PGF3a	45228.2	67533	70462.4	43930	41438.7	80934.5	51674.6	58329.2	82320.2	71630.9	52435.4	90101.2	68283.6	79859.7	107739	68477.1	57608.1	82272.7	88362.9	90198.1	84786.6	71722.9	108563	75522	48382.5	79677	49398.9	47881.7	109795	78783	109550	62873.4	91335	127579	52445.3	102036	0.0796152	0.0597144
8-Isoprostaglandin E1	1.17591e+06	387740	867404	1.26216e+06	1.01172e+06	731987	789670	771703	923490	1.08088e+06	964974	1.30261e+06	1.4646e+06	769817	996388	1.15469e+06	735138	1.11594e+06	781242	760390	833514	825344	636728	625771	665047	688712	518660	642904	722555	512929	730012	666329	1.09756e+06	294447	1.49163e+06	1.82536e+06	0.545067	0.100106
8-Mercapto-p-menthan-3-one	4802.26	3973.74	3441.02	4013.56	4796.05	2270.41	1034.75	960.916	1755.34	2928.88	4514.73	2827.84	2144.41	2304.23	1378.44	1445.58	1794.71	2106.53	2232.2	2746.04	3699.9	2847.75	4951.24	3950.88	3889.26	4014.45	2920.33	4089.08	5382.64	2266.67	3689.02	3323.63	4222.89	3504.59	2493.32	6016.5	0.0513015	0.034603
8-Methoxykynurenate	1988.02	535.991	2790.23	2899.87	5609.16	84.9728	5687.14	4115.1	1927.92	1106.27	4510.05	10118.1	12760.5	21144.7	9032.43	13899.3	14474.8	15413.3	12123.4	2184.75	8071.83	3457.5	8494.68	7278.98	2328.88	6874.93	1133.09	5840.3	8416.31	5245.99	2118.68	14315.4	8552.47	19302.1	4236.32	2697.13	0.104081	0.00163759
8-Oxoguanine	3744.93	4969.64	3702.82	4573.13	5690.91	1352.49	725.547	3043.54	2233.82	5664.42	3897.19	995.742	2428.52	2198.3	2586.54	1327.46	2789.35	870.998	1613.15	2511.15	1608.84	2263.9	2416.95	2125.52	5356.89	4325.66	4823.45	6313.42	1877.92	1384.6	1041.92	1728.01	111.599	2168.31	6161.15	6262.97	0.0326217	0.601082
9(10)-EpODE	78295.2	58146.8	95718.2	104673	96123.7	56238.5	52343.7	65779.4	69860.8	53136.8	40412.6	58505.1	50398.7	52757.4	60047.8	55660.7	60422.8	53558.1	36889.2	56374.8	68749.3	58470.8	35382.9	34383.2	56504.9	38661.7	51452.8	44088.8	42777.2	33250.6	27534.5	39500.1	48694.1	33791.9	70882.7	72208.1	0.131229	0.000717638
9(S)-HPODE	10642.3	2730.11	9344.01	9033.68	7067.58	5040.28	5320.06	2464.04	2975.55	4231.52	9139.41	3954.76	2650.82	2765.81	5396.95	3901.75	3137.58	5923.62	2601.45	3095.88	3269.47	2918.72	2042.03	1421.23	4647.01	4399.37	6587.19	5329.07	3713.22	3206.22	842.778	1922.64	2673.7	907.24	6532.21	6556.14	0.0315342	0.0824419
9,10,13-TriHOME	73087.8	66115.8	76271.4	93475.4	94148.3	62060.2	77640.5	68448.2	72655.4	71166.3	55102.5	98409.2	95327	84601	77837.4	72884.8	75078.1	60973.4	56605.9	66244.2	86383.1	90311.5	63787.3	74029.7	89116	68854.4	71378.9	80962.5	79636.7	85842.5	70579.6	78801.3	71173.4	74934.8	69931.6	96836.1	0.0309713	0.937378
9,10-DiHODE	966786	901916	1.04167e+06	1.11405e+06	1.31502e+06	939157	867646	941501	987314	692773	759620	492251	465752	492393	743002	324956	621104	614567	391192	775992	1.03296e+06	1.02753e+06	809587	508754	782699	670304	718631	597248	411400	563032	346293	419311	398044	803842	1.0088e+06	710344	0.598231	4.3811e-05
9,10-epoxyoctadecanoic acid	801039	302840	868078	509594	425458	628051	645097	652103	698151	695318	490352	636977	558952	842466	569565	684965	487978	484668	669896	678646	670473	553153	591029	683181	685338	454981	572745	493027	992091	638625	823969	717744	951485	618660	676796	686150	0.121127	0.344504
9,12-Hexadecadienoylcarnitine	142668	50610.1	113296	111406	67024.9	72079	30563.7	64823.1	89348.8	136642	89406.8	154340	120944	75985.7	61517.5	66734.4	65919.3	57970.3	48359	56432.1	132199	171830	58371.7	70371.5	115964	70101.3	116659	113140	97236.2	79987.9	55646.6	47985.6	108816	66403.6	93012	168587	0.0920293	0.760526
9alpha-(3-Methyl-2E-butenoyloxy)-4S-hydroxy-10(14)-oplopen-3-one 4-acetate	17077	5238.89	7356.77	10957.1	7129.03	12902.7	11836.3	9946.46	15372.8	5497.95	5810.11	9634.4	5968.38	5159.11	7612.84	6845.6	3831.29	7726.51	3824.25	3706.27	3851.7	2490.52	3756.89	3483.8	4604.2	3918.54	4211.74	3771.66	6269.07	2762.65	4191.72	4875.98	6979	2297.42	15234.8	16522.9	0.064781	0.00120261
9'-Carboxy-gamma-chromanol	142567	91255.2	80016.7	218968	58452.5	60520.4	14307.6	84836	126546	20473.5	192040	66946.9	61463.5	52686.7	60440.3	66685.3	30439.3	69169.4	105062	296447	56647.5	20293.6	111191	45959.1	113467	69872.4	202645	1.11474e+06	104683	7689.97	70404.5	119095	1588.09	2369.97	96830.4	68170.3	0.351651	0.229628
9-Decenol	9316.52	8641	6812.47	7808.75	8070.46	9770.72	4023.86	5785.48	6597.75	5908.52	6051.24	9920.08	7059.42	6475.54	5892.38	6988.77	6137.23	5975.33	10651.7	4748.79	6520.73	8834.82	5922.12	8375.8	7283.8	6853.61	7206.03	3810.28	4836.62	6364.17	5632.3	6526.24	8018.02	7095.64	7308.83	6231.5	0.0258723	0.569089
9-Deoxy-delta12-PGD2	325028	35987.9	245515	193342	172051	70361.8	88672	58816.5	58269.7	136252	156151	131485	123202	89000.5	92132.9	123424	125091	173454	88215.1	73990.7	54475.6	42249.9	85359.2	43626.3	112542	99063.4	93129.6	89510.5	85811.2	44042.9	65907	55932.4	117632	28867.7	195220	215235	0.204408	0.193475
9-HODE	750134	357940	751868	506799	511937	543348	443939	493144	518412	518337	428620	386356	355913	506586	322318	352514	353598	286193	325486	345837	631599	441650	367087	419799	626637	329575	642417	423906	535146	305935	346715	364203	399430	385557	518116	665778	0.371398	0.0331415
9-Hydroxy-7-megastigmen-3-one glucoside	8680.47	5710.7	7580.2	4259.94	4276.46	1943.01	590.71	626.745	1220.98	8000.28	5879.09	1427.1	1396.78	566.61	535.043	430.843	784.824	1098.46	1712.96	1528.61	2815.39	1069	4048.58	2933.99	8678.73	10679.7	6428.47	9796.51	3683.08	833.067	872.348	903.724	941.542	2388.35	5293.08	9581.95	0.0648659	0.196314
9-Hydroxydecanoic acid	11039.4	8376.77	11314.7	8034.89	10119	11864.3	8520.95	8956.46	6192.8	7912.17	8011.41	8504.6	8413.71	7518.97	7039.95	7623.82	9110.96	10888.4	7840.65	7371.44	7103.87	8506.55	9944.87	7206.88	8342.24	202599	7997.97	9448.47	7702.5	12088.9	8138.67	7214.96	10278.7	8044.62	8642.69	7528	0.119661	0.502422
9-Oxohexadecanoic acid	5866.98	3302.82	4221.07	1421.09	2451.84	865.434	2270.88	3183.62	1798.89	722.95	647.992	1077.39	1200.68	2023.47	857.575	1822.06	2251.58	1841.24	1852.71	965.811	2168.82	144349	1921.37	1550.11	1391.19	1606.36	8172.82	1946.86	278.406	2367.16	873.692	332.379	5306.79	1335.9	1692.16	2232.41	0.0832482	0.4638
9-peroxy-5Z,7E,11Z,14Z-eicosatetraenoate	44367.1	6394.96	38025.6	45662.6	44519.7	14330.3	20226.5	16727	11847	29002.3	33289.5	29519.4	24769.2	11167.8	19814.4	25051.7	15844.4	26422.6	11543.9	11587.2	12609.4	5507.22	3656.22	5336.13	19895.9	20529.1	16761.8	12699.5	11623.5	7331.53	6758.61	6912.07	21630.2	1234.48	49374.3	62098.8	0.0831404	0.143978
A,b-Dihydroxyisobutyric acid	29048.3	57817.5	45924.2	41740.8	47144.8	32604.2	52220.4	60108.3	38195.8	68323.1	40677.7	65266.4	66293.2	70750.7	64369.1	73080.7	132142	87057.8	83586.2	101054	99251	84378.3	110664	45815	70828.6	77511.1	54956	77001.3	74967.9	116957	77593.7	123116	124886	127104	32955.6	62579.4	0.147693	0.00149341
Acamprosate	8538.92	9160.09	9143.49	8346.59	9402.83	8818.7	8316.11	9303.87	7778.41	9422.5	8966.72	9214.13	9371.94	10492.7	8771.8	9470.94	9755.28	10370.4	10096.8	10135.5	8518.55	9204.23	9518.38	8413.89	10511.8	10423.8	9713.87	9711.84	9265.65	9775.09	8419.59	9437.88	9024.15	9578.95	9248.44	8425.42	0.0203809	0.0178072
Acesulfame	2760.39	3899.49	2638.6	7068.54	4084.95	3591.47	3000.54	1831.94	8051.88	3771.76	985.566	7497.99	4842.2	4362.28	6467.01	4324.31	6676.49	4006.41	3253.79	2990.82	4830.02	4601.56	3219.29	3622.74	5507.1	6630.37	3716.48	5476.33	5080.29	4866.55	3198.92	5196.61	2023.14	3749.35	4101.34	4042.79	0.0108608	0.751491
Acetaldehyde hexyl isoamyl acetal	12208.7	7929.06	11882.9	6926.08	12220.6	9224.05	7023.72	7841.2	6393.93	7314.9	9116.6	8098.34	11342.3	8419.11	7256.41	7714.74	11744.5	13825.4	9102.79	8344.19	7509.71	7647.12	11551.9	6779.84	12526.7	9931.53	8374.58	7354.16	7333.37	7511.23	7477.24	7944.94	7881.25	8109.67	11979.5	6715.06	0.018142	0.713174
Acetoxyacetone	33640.1	43879.7	32612.2	36552	35582.8	39181.5	33057.8	50374.6	38357.7	38916.8	32793	34178.3	33950.4	42355.1	42323	40275.4	56847.6	46550.9	35565.9	56439.6	47125.6	37906.4	51854.9	36437	34288	38401.7	33008.3	39272.2	41197.6	62135.2	43713.3	55217.9	58253.2	49632	25871.6	35026	0.0358561	0.22219
Acetylbalchanolide	459721	325516	320542	160303	186591	130252	108665	140153	133932	268850	374460	75698.5	66809	126280	99998.9	164987	114986	82757.2	150558	167579	143354	114236	105856	113332	300492	328088	210143	98984	210274	104613	231625	121632	122189	109778	285057	195348	0.158219	0.505275
Acetylhomoserine	1.15839e+06	2.15876e+06	1.5705e+06	2.1433e+06	1.69844e+06	1.60461e+06	1.99421e+06	2.56252e+06	2.10684e+06	2.22629e+06	1.89601e+06	2.08845e+06	1.92316e+06	2.98476e+06	2.99623e+06	2.60434e+06	3.10396e+06	2.34861e+06	2.36962e+06	3.83231e+06	2.92543e+06	2.47823e+06	2.97112e+06	2.35764e+06	2.0423e+06	2.44993e+06	2.3984e+06	2.48998e+06	2.55842e+06	3.59815e+06	2.87706e+06	3.51675e+06	3.50484e+06	3.19813e+06	1.58467e+06	1.92082e+06	0.687379	0.00502143
Acetylsalvipisone	2661.26	10820	1538.23	2988.31	3623.14	8692.99	15713.1	8721.72	3167.73	15596.7	26373.1	2053.21	9522.34	14412.6	5087.1	18543.8	7333.06	11392.1	24372.9	16582.4	6459.9	2082.28	13266.1	19785.3	14753.6	20129.1	23486.6	13555.5	9288.76	12074	24468.6	12723.6	20562.5	11190.3	12311.4	6181.55	0.0601023	0.0511867
Acoragermacrone	33129.7	33127.3	38757.3	30710.8	33595.6	29114.6	32776.4	34467.4	26842.2	32275.3	32295.4	30406.7	32258.3	34609.7	31165.4	33907	39568.7	42018.5	34311.7	34066.5	32179.2	32374.8	42385.4	29132.9	34624.6	32922.6	33110.8	32907.3	32258.7	32292.9	32979.2	37157	32271.6	31099.5	33353.2	30778.5	0.0220526	0.660853
Acrimarine H	102558	66192.1	72435.6	125891	106293	80429	104699	83708.4	113454	116573	84072.4	141448	154061	138030	96980.4	114787	87888.2	56974.9	73513	80217.8	125158	139771	62344.9	110476	123764	92756.8	119861	119267	110718	103266	108392	104624	116932	136381	101210	136056	0.0628791	0.409443
Acrimarine J	146031	298558	209045	365248	288970	291101	425392	405605	338970	233297	144492	260183	203846	224774	361592	196869	261114	196728	262279	446928	290442	262159	187604	176188	258348	274334	198285	188660	189079	315954	140933	236223	162014	186146	174348	165997	0.165094	0.0395309
Acrimarine N	13152.5	12394.3	7498.17	15745.7	7715.49	27511.1	19224.5	18216.4	25297.1	11700	5469.14	22837.4	12833.9	10275.6	23686.4	15217.6	8614.04	11889.1	11868.5	13906.8	14098.8	13418.8	9052.66	9381.06	6020.21	7872.5	9739.08	5306.74	23707.1	13839.6	17270.7	19362.3	12703.2	7007.29	14930	13602.4	0.0481135	0.307514
Acrolein	30404	37419.3	36761.8	41072.3	34345.7	37144.9	36405.2	41944.5	39505.2	41312.3	34927.2	38939.5	32145.3	42247	43192.4	43837.4	37976.1	36540.3	34215.5	43086.2	35940.6	36966.4	38957.1	39753.5	32835.6	36112.9	37162.3	45491.4	41861.9	44473.5	38454.8	39432.6	41644.3	34346.8	33561.8	38592.2	0.0166119	0.801828
Acrylamide	3470.1	5856.84	3678.04	5697.51	3571.88	5188	10112.5	4845.62	6869.44	5485.41	5942.28	4683.02	2411.98	7518.19	5895.94	6912.66	7031.03	2183.45	2897.83	5085.35	6408.45	6791.27	4095.17	6783.67	3986.5	4682.55	4134.73	7237.37	8982.93	6936.05	9852.29	6930.38	5539.82	7235.78	4512.18	7552.63	0.0244797	0.256958
Acrylic acid	12950	18196.3	12848.8	14653.1	14890.5	15089.2	15656.3	17041.2	13590.5	14647.9	14794.2	15823.5	19571.6	19995.7	19176.4	20246.1	27273.2	20153.7	18685.7	24351	23614.4	20688.1	21584.7	17214.2	20171.4	22108.6	16936	18210.7	18595.7	21506.5	22856.6	25520.8	22822	28628.6	14296.7	14342.3	0.0585325	0.00300398
Adenylylselenate	30773.8	39686.6	33203.6	50704.5	53148.2	40958.7	33464.8	44431.4	49075.3	39865.3	37010	41293.5	40133	37465.2	28981.6	25473	49376	50886.4	31167.9	39793	67640.8	51263.8	44328.4	46753.3	37358.1	32764.5	27385	26095.7	22495.6	40089.5	28941.7	37806.6	28839.9	36241	38047.7	53244.4	0.024711	0.834666
Adlupulone	27058.8	26989	46233.7	41747.6	60271.5	47451.2	52023.6	32401.5	46735.4	47733.5	109698	28250.2	27113.9	26025.2	13317.6	34485	36980.7	38920.9	55084	64471.8	31946.6	14131.2	56895	22189.5	96201.8	63224.3	43818.9	36029.5	37850.9	30270.8	63264	42836.9	34291.2	41367.8	26025	23290.9	0.0319612	0.836117
Adrenic acid	4.24182e+06	4.31197e+06	4.24767e+06	5.10807e+06	3.58012e+06	4.29938e+06	3.24322e+06	3.81751e+06	6.28086e+06	4.47835e+06	3.63087e+06	7.52158e+06	8.38969e+06	4.54097e+06	6.6426e+06	4.08316e+06	4.97105e+06	6.25903e+06	3.37011e+06	4.53049e+06	4.08675e+06	7.80947e+06	3.13651e+06	3.42217e+06	4.77071e+06	4.81676e+06	3.25559e+06	2.62985e+06	3.88845e+06	4.26616e+06	4.84387e+06	3.0899e+06	4.05763e+06	3.92087e+06	4.53011e+06	3.52486e+06	1.43485	0.130078
Aegelinol	8795.49	5824.86	7585.9	4464.18	6318.21	5201.13	5062.91	5147.13	4031.7	4847.86	5870.05	5308.09	7608.2	5245.99	4068.72	4547.74	9230.56	9837.27	5691.3	4579.2	4081.83	5202.33	8391.14	4674.33	7031.39	6514.23	5834.28	4540.72	3800.65	3923.28	5051.62	4363.77	3858.63	5606.05	7226.09	4037.16	0.0278979	0.378093
Agrocybenine	9328.05	9135.09	4906	7288.35	6912.08	7611.36	8483.98	9079.8	8063.53	5874.35	7660.52	9592.99	7836.65	6480.19	6732.05	7513.01	8256.89	5862.76	6302.73	7095.99	4894.13	7758.94	7111.16	8709.98	6228.66	8324.02	8104.96	10025.5	6682.86	6483.55	6496.26	7477.18	9036.01	9396.58	8244.17	5575.22	0.0109406	0.774771
Alanyl-Glycine	7302.37	8287.33	7070.74	6188.18	6663.09	6537.17	3164.48	5581.92	4873.19	7471.5	6755.19	5306.69	4953.13	5028.35	3782.34	4436.08	5073.76	5235.01	5298.44	5605.16	5050.43	4853.79	6040.86	5794.12	6986.31	7060.03	8236.93	8377.64	5525.3	7277.41	5156.87	5450.37	5314.42	5400.74	7584.16	7298.71	0.0400014	0.274181
Albanin E	1.77284e+06	1.99232e+06	1.79821e+06	2.45445e+06	2.07164e+06	2.15094e+06	1.73566e+06	2.01246e+06	1.8976e+06	2.33903e+06	2.19844e+06	3.04146e+06	2.83493e+06	2.39417e+06	2.27602e+06	2.24713e+06	1.65512e+06	1.5868e+06	1.70755e+06	1.73635e+06	2.12143e+06	2.39411e+06	1.67949e+06	1.91983e+06	2.64943e+06	2.55666e+06	2.67334e+06	2.51974e+06	2.26404e+06	2.01502e+06	2.06173e+06	2.08417e+06	2.17434e+06	2.29981e+06	2.46181e+06	2.64119e+06	0.315143	0.340481
Alclometasone	7444.88	10766.6	10081.9	32672.1	14422.3	14099.6	10958.1	12581.2	25553.4	13248.8	1841.71	30669.6	23520.9	15235.9	21543.8	21897.8	26302.5	15940.6	12242.5	14928.1	21328.3	22392.1	10236.5	9005.36	25158	23488.5	18544.9	17604.5	22476.8	15470.1	14179.5	19133.5	5889.04	14403.1	13038.6	20301.9	0.0247074	0.569679
Allantoic acid	85391.5	108661	88631.9	113030	113917	117605	80297.5	98235.1	94494.9	85568.1	88314.5	86613.4	89041.1	86125.8	72777.7	59778.1	93660.2	102010	70285.7	89126	137132	113634	95182.3	92187.5	76584.2	71446.4	68960.6	76095.1	62547.3	87512.8	62300.2	81710.6	64906.3	81412.3	83891	99360.5	0.0791999	0.084746
Allitridin	2933.07	6673.52	1833.45	5790.88	3408.44	7092.18	3388.88	7460.5	2210.23	5644.71	6998.44	5231.26	3924.13	6761.93	9163.05	6684.76	4144.76	3483	4158.01	6650.79	4928.2	5550.57	4887.17	6733.03	5388.18	5858.36	4932.98	3903.48	8985.82	6061.12	6849.47	9962.98	7839.62	3059.33	6310.52	4910.82	0.0220625	0.252777
Allixin	10551.8	18935.6	14627.4	10940.1	10214	16774.1	24180.1	42961.8	22106	17783.7	12761.3	5875.49	7995.33	11762	11373.3	10093.5	6638.28	8653.51	14581.8	10453.2	12908.3	13172.6	14476.4	17167	7624.87	11769.5	9828.82	9713.06	15963.4	9417.04	17610.3	12610.4	11602.9	11824.8	11738.1	21003.8	0.065185	0.0311123
Allodesmosine	801188	995351	900047	906092	947037	919028	1.00379e+06	906750	733861	957992	895294	965175	968839	1.11865e+06	910066	1.07315e+06	963674	952585	948584	994644	851284	908532	856791	957263	1.00186e+06	1.03227e+06	1.00346e+06	1.03655e+06	994847	997896	967883	1.00807e+06	908260	941465	936429	835988	0.171846	0.146565
Allolactose	897186	811114	2.04193e+06	704224	1.0408e+06	621576	1.14891e+06	580033	474371	381625	2.37078e+06	226795	339040	516659	757567	185508	561776	1.03288e+06	388429	963326	664399	874485	909204	380473	955606	576325	1.33397e+06	553420	491770	1.29572e+06	355166	1.33729e+06	690263	1.04079e+06	1.66912e+06	359658	0.360447	0.592238
All-trans-13,14-dihydroretinol	216415	327073	534285	57464.2	52357.9	77643.7	247128	60837.1	211221	65259.7	40823	269790	55378.6	68189.8	332557	54732.6	139136	342956	794012	44581.1	66878.8	68951.5	93494.1	144281	70412	48179.2	76991.5	57190.6	88598.3	55744.8	53431.7	27147.6	327810	134602	56349.9	102597	0.447171	0.165671
Allyl butyrate	2610.49	5269.99	3785.24	5591.01	4493.39	6746.41	4698.07	6680.21	5666.63	5015.64	4024.28	4029.76	4996.18	5432.05	7161.26	5528.81	5085.83	4269.81	3370.64	5890.18	5677.88	5531.16	4656.69	5774.15	3415.05	2941.42	3889.32	4965.65	4768.18	7459.87	4128.7	6045.69	6196.92	4775.97	3020.09	5126.91	0.00462863	0.850183
Allyl nonanoate	106868	223574	127375	287399	169447	493369	346307	383457	417990	337213	254469	193286	246579	303235	310644	425216	64422.7	76161.2	363031	363539	356253	276927	90497.2	362882	253445	226187	380239	209358	465375	261897	404271	438046	369682	202918	297304	242630	0.160835	0.747618
Allyl thiohexanoate	1004.91	3732.71	1321.68	3195.18	2879.51	7446.28	2366.97	3228.44	3824.11	3287.05	2997.09	2104.76	1866.05	2220.71	2073.17	2346.68	1083.06	1032.55	3109.37	1581.69	2253.83	2058.03	663.87	3473.97	1240.73	2375.02	2042.37	2599.84	1892.33	3942.95	1343.15	1777.96	1435.53	1056.02	1970.43	2472.85	0.0223687	0.111317
Allyl undecylenate	909892	651593	810803	968332	815135	849986	680986	634630	735508	780194	506212	1.01601e+06	801515	722893	730375	659950	720357	773483	532787	641505	872445	1.05736e+06	574795	587055	882217	624693	734670	726463	735151	632330	567711	611356	635505	658940	718754	850007	0.100828	0.381926
Allylestrenol	99283.7	76140.3	84499.2	73767.5	52046.9	26323.6	15199.1	27084	42387.1	29652.9	21587.8	31562.1	45514.7	38508.1	36512.4	30045.9	38756.7	30514.1	23942.2	17919.3	41570.2	55725.8	16714.4	28495.7	17998.5	14742.6	38644.4	16637.2	29179.8	24367.8	14679.4	19013.9	13437.2	24907.4	40630.5	46886.4	0.134261	0.00584404
Alnustone	9748.83	50707.3	5263.79	35479.5	12220.5	39366.2	7755.25	20502.2	39333.1	16173.5	1757.46	44635.4	25819.4	10515.6	26484	11164.1	23851.8	7288.1	5108.54	5300.86	14492.6	23059.6	5143.34	8686.35	25646.8	34972.4	7842.78	9858.39	18306.9	13222.2	7708.21	18933.6	4086.68	7112.55	9893.8	18166	0.0649195	0.198438
alpha-Amylcinnamyl isovalerate	8923.81	2584.24	7492.16	11467.7	6456.21	6023.73	5459.22	5119.96	4961.85	7384.5	7182.17	6636.77	6562.21	6320.83	8186.93	7179.74	5546.14	9749.24	7135.13	5206.69	3521.07	2942.36	3342.24	4662.3	5406.96	6930.88	3105.57	5965.75	8164.5	2865.01	3716.77	3415.61	7611.4	388.798	8389.36	8270.68	0.0554848	0.0760944
alpha-Amyrin tetratriacontanoate	5366.1	1751.45	8684.71	8766.13	12649.9	7670.6	10971.1	11897.7	19747.5	19538	14875.1	14195.4	11161.3	14594.1	22004.4	11019.5	16523.8	7471.31	12262	16078.8	16578.9	13369.7	10403.3	13809.5	11184.6	18021	15954	21937.2	9521.11	12514	14198.8	19319.5	14432.5	18761.5	13448.3	4174.38	0.0473516	0.0839145
alpha-Cadinol	1625.58	2795.63	1311.37	1052.99	1416.07	780.034	1275.07	1289.99	1026.7	1024.8	1450.4	1063.99	1479.08	1231.39	1191.24	1168.15	1521.35	1651.36	1247.8	1737.65	1179.01	1260.66	1447.59	1118.58	1510.71	1196.49	1308.44	1275.6	1068.42	1336.37	1184.48	1344.79	1214.98	1029.32	1240.3	1627.65	0.0034387	0.899814
alpha-Carboxy-delta-decalactone	37918.1	44510.7	44363.3	40628	40061.9	35980	54836.7	88953.7	47526.9	43569.7	46401.4	31822.1	33557.4	41868.3	45035.4	37790.1	39769.2	47010.5	35884	45080	44048.3	45616	45364.4	35303.8	32634.4	32817.6	33696.6	32616	32506.2	37374	36200.7	35831	39977.6	40616.9	38278.5	33770.3	0.0721856	0.0701321
Alpha-CEHC	9414.23	9113.7	7052.41	12871.7	16212.8	30718	19882.6	22643.6	46319.5	13814.6	6604.39	44204.9	37582.1	29854.7	43326.3	17042.5	40055.3	69310.7	92710.3	23256.6	19216.8	83047.2	137840	70111.3	9922.16	17942	10900.7	8409.16	10350.1	23891.2	34828.3	17915.7	19403.9	54071.7	12475.6	11398.1	0.0935581	0.335644
Alpha-hydroxyalprazolam	376557	278948	450306	415580	499273	228024	112116	93284.3	288692	561135	513952	197815	304253	335355	242426	359626	362973	403820	217900	245693	267639	247137	272473	401669	443316	339813	748452	445806	231204	325041	262017	387881	303671	425454	629526	508482	0.182502	0.545326
alpha-Hydroxymetoprolol	2479.09	10364.2	4753.95	5578.7	6333.11	7990.69	2862.15	6943.63	10626.2	3117.45	5278.09	726.46	639.103	1110.21	2382.91	578.703	4182.12	2804.16	1553.09	4516.87	5922.97	6580.41	5882.17	2264.05	2390.57	2509.59	1199.22	2895.59	40.4768	1554.18	285.389	390.196	20.599	2467.64	2733.36	3032.39	0.0489644	0.000181211
alpha-Ionol O-[arabinosyl-(1->6)-glucoside]	93668.7	116644	279839	108151	191159	501425	35886	28866.8	55856.3	324714	353329	218963	512625	649704	338953	190751	239097	406546	431547	529865	439212	456459	424623	324280	632451	344768	532372	514451	311819	670824	125188	333024	193202	423479	194416	70029.4	0.420948	0.00142753
Alpha-linolenyl carnitine	639241	240193	425231	1.01323e+06	436764	679494	292826	649153	520004	582033	456515	659118	714883	459857	409299	391387	425159	338436	195817	252423	656397	694795	207655	446736	384436	221388	453848	427756	460787	366291	303328	203552	501839	227787	363269	661154	0.235955	0.292847
alpha-Terpineol formate	6124.2	5941.76	6124.98	3788.56	3593.73	5969.79	10214.6	5340.81	6725.61	4037.36	5318.49	19041.3	5841.33	8016.09	9797.74	3816.52	9523.04	7052.16	15737	3513.41	3187.16	4619.61	8022.96	9583.3	4717.56	3434.92	7901.43	3433.28	5745.7	6230.8	4138.35	4384.01	10031.5	7252.21	3998.13	5106.27	0.0748555	0.100948
Alpha-Trisaccharide	10541.2	14290.4	7444.21	15292.3	13453.9	10321	10190.4	12535.7	11987	9989.68	8359.54	11090.9	6292.1	14355.2	6904.03	11740.4	6587.61	5849.69	7240.82	10286.8	9035.83	9832.02	6423.07	9566.45	10737.2	8298.22	10099.2	9146.02	8510.46	10876.2	11161.7	12679.9	15061.5	10024.8	10896.5	11226.3	0.0374945	0.00744813
Alprenolol	8.29485e+06	7.90934e+06	7.96768e+06	8.68528e+06	8.12612e+06	8.46812e+06	8.57899e+06	8.88039e+06	7.97503e+06	8.63547e+06	8.66562e+06	9.12279e+06	8.76213e+06	9.35224e+06	8.81903e+06	9.00293e+06	8.7904e+06	9.49515e+06	9.69094e+06	9.73686e+06	8.22389e+06	8.58724e+06	9.07138e+06	8.57363e+06	9.36316e+06	9.73031e+06	8.90805e+06	8.62259e+06	8.50298e+06	8.45812e+06	9.19323e+06	8.73324e+06	9.26896e+06	8.86001e+06	9.27445e+06	8.07002e+06	0.653147	0.00600459
Amaranthussaponin III	4909.19	5858.86	19573.8	9943.8	14440.1	121306	3405.72	3220.46	6655.36	32366.1	13735.9	8886.26	19022.9	9605.95	10636	13924.3	11953.3	17596.3	14199.8	20259.9	18088.8	11088.8	44586.6	33106.6	48678.3	36965.1	59291.3	65374.1	22445.2	91355.1	14839.5	32243.1	19514.8	24802.2	10078	6430.18	0.161135	0.300192
a-Methyldopamine	1499.66	2075.1	1200.07	2281.3	2327.14	2125.9	2530.23	3116.67	4393.63	2416.84	2152.69	2629	2050.96	2890.36	3011.28	2924.1	3049.3	2928.58	2356.23	3741.92	3219.25	3605.08	2803.27	3001.61	2312.01	3008.79	1342.22	3438.35	3728.15	5097.87	2865.06	4103.23	3150.1	3191.99	2343.42	4059.76	0.0238317	0.0272656
Aminoacetone	3693.78	4555.78	2771.78	4957.97	5131.96	4420.8	3234.17	4169.02	4029.44	2935.52	3790.7	3818.56	2996.54	3455.18	3133.53	1901.31	4020.03	4074.36	2697.23	3122.29	5962.03	4856.08	3460.43	3889.11	2546.6	2870.18	2365.89	2504.2	2108.22	3418.75	2500.99	2439.51	1993.25	2966.44	3270.93	4084.65	0.0176275	0.0781851
Aminocaproic acid	119545	207121	192579	205810	192661	371909	134591	174108	128536	196504	165671	140153	171276	131768	134380	152435	141835	111773	91125.5	89434.9	160265	138548	93530.6	183008	122485	101727	126103	145962	94258.9	163480	80795.1	112805	146068	94110.7	118387	161943	0.191666	0.0154422
Aminophenazone	3.55136e+06	2.92341e+06	3.11485e+06	3.39733e+06	2.57848e+06	3.80743e+06	3.89669e+06	2.98761e+06	5.07279e+06	3.24962e+06	2.41797e+06	5.40003e+06	4.44644e+06	3.49808e+06	4.4517e+06	3.83394e+06	4.81866e+06	4.53664e+06	3.67658e+06	4.3674e+06	4.02012e+06	5.42098e+06	3.97419e+06	4.58395e+06	4.45297e+06	3.11403e+06	3.28552e+06	2.46265e+06	4.31393e+06	4.49751e+06	4.63306e+06	3.95135e+06	3.79278e+06	4.39817e+06	3.43558e+06	3.78766e+06	0.468939	0.335703
Amphibine H	2.67382e+06	4.62406e+06	3.84982e+06	4.06874e+06	4.04114e+06	4.06014e+06	4.32505e+06	3.96668e+06	3.39123e+06	4.38223e+06	3.78584e+06	4.31893e+06	4.15385e+06	4.73484e+06	4.41238e+06	4.81593e+06	4.09223e+06	3.88002e+06	4.15304e+06	4.426e+06	3.70426e+06	4.11675e+06	3.75891e+06	4.24552e+06	4.16133e+06	4.33402e+06	4.51249e+06	4.82383e+06	4.29007e+06	4.55213e+06	4.30501e+06	4.68775e+06	4.40254e+06	4.3182e+06	3.96007e+06	4.02232e+06	0.385972	0.107706
Amsacrine	65918.9	43858.7	116447	48642.1	45285.4	28666	31108.9	58914.1	11564.1	84145.4	102448	80019.1	99035.4	97724	77103.9	84604.2	51695.9	59594.8	14639.1	96158	58503.7	18989.9	69052.7	69211.5	57903.4	89849.3	55147.1	53148.1	70768	53308.2	102505	86098.4	55000.7	29906.9	27385.1	143922	0.0858525	0.309585
Amyl Nitrite	24334.3	76049.1	31677.8	20920.1	31442.6	29222	21675.3	46487.8	27028.2	35905.6	41051.8	43675.1	64093.3	42113.7	161905	53391.1	141018	56566.2	84131.9	141766	109546	135794	146917	52978.8	40899.8	66305.3	20435.8	51124.6	63990.4	175801	78388.7	139134	72485.9	116687	27373.1	19353.9	0.15401	0.0513315
Androstan-3alpha,17beta-diol	36046.5	74416.4	11611.2	9171.37	11331.2	20033.2	6667.15	11144.5	35750.1	2475.45	4643.15	5277.66	5959.11	7187.59	2867.47	4539.16	41915	6081.39	7229.23	1416.09	21177.4	14672.3	13501.6	10937.5	6489.76	11806.9	3232.41	4314.04	4044.62	16607.7	14025.8	3817.41	14025.5	14115.7	21044	11364.5	0.0824678	0.0640618
Angiotensin I	524.299	12459.9	5133.75	1631.13	4470.36	13067.7	1198.13	1026.66	1416.64	3882.26	2092.42	28317.6	1031.49	3921.28	11179.7	5113.97	1171.58	7530.7	19294.2	18044.2	12915.9	10586.6	16069.8	9488.08	3123.95	6049.65	2176.3	7874.43	14307.9	4524.05	20449.4	54386.8	4206.59	21026	2033.59	3520.66	0.0461109	0.200588
Anisole	5251.57	10443.3	5058.34	8377.05	6528.78	4620.41	6083.3	7052.51	4579.98	7799.81	6654.81	2493.58	4319.41	1442.74	6503.6	2180.45	8606.24	5762.18	5440.61	4556.15	4041.19	8706.03	5725.57	2750.31	6421.64	6489.53	5498.51	4894.36	1689.95	3759.22	3155.31	1209.55	473.811	13012.2	8318.88	6077.48	0.0175013	0.656244
Annoglabasin F	475854	88224.2	255641	408536	311735	194162	412099	259770	325306	248032	274365	434255	287787	206563	294962	248980	186289	291647	142964	144274	231663	156078	143647	122827	196375	192342	162225	160878	244941	100782	156313	200251	318430	76047.3	471305	603448	0.249595	0.108339
Annosquamosin B	369870	544505	829837	204377	528196	255097	151265	1.06634e+06	197302	415667	163225	198538	102732	155788	490599	78100.3	174380	121009	160191	209042	176820	120141	62117.6	91655.6	139264	123594	71525.8	234130	139623	79612.4	119701	98471.3	123010	130142	230295	270928	0.450092	0.00160927
Annuolide E	21716.9	51946.4	39166	44844.4	54104.3	25819.9	11245.3	14598.5	29576	40793.6	33657	8599.5	14065.6	17506.3	26661.7	18956.3	20635.3	19994.1	28592.2	44003.1	26874.9	29825.1	22409	14119.8	43488.6	27328.3	19714.6	15213.8	7621.45	23882.3	14242.7	10915.9	10229.5	31979.1	32588.8	30930	0.0549934	0.277593
Anomurine	169332	57322.2	130879	50255.5	51102.4	27743.8	18467.8	33967.5	33901.1	137489	110540	10415.2	16806.2	44233.3	20366.3	41894.9	20178.7	23598.7	37118.8	27786.1	40765.7	33393.3	32967.3	47533.2	102209	119537	163175	65366	50978.2	20049.2	34492.2	35537.2	39707.2	30465.7	107499	118808	0.146932	0.717865
Anthocyanidins	185666	219841	207593	252417	296677	194540	127095	164186	180318	270553	328140	135846	164958	163294	140270	182526	164874	207171	145937	131342	153321	152662	162319	186286	240959	264292	313858	297932	135137	191772	145410	181077	189265	196289	305149	270061	0.137728	0.907929
Antibiotic SB 202742	255956	118900	187645	409097	246256	387015	131131	220018	270078	186080	122012	264922	297053	157028	175680	142454	163697	133436	77321.9	85905.2	213057	296348	68922.4	118293	191779	101760	123919	118671	128286	133711	82173.8	80753.6	126911	91341.6	131297	243441	0.262646	0.0121559
APC	19022.4	2847.61	24337.6	13467.4	13594	38897.5	17117.7	4804.25	44870.3	45683.8	30757.5	74109	75143.8	72300.8	115069	74648.3	85600.8	131091	86670.3	53734.4	55216.8	102129	85916.1	87870.6	27065.5	51194.7	63143	76957.8	99532	81749.6	93981	71078.2	59820.6	43342.3	42737.8	48605.8	0.213758	1.8512e-05
Apelin-13	15025	11984.4	11333.9	17751.4	19499.2	18450.6	7454.73	3671.81	8774.88	29297.2	16384.6	24463.3	22947.2	12303.2	16522.1	21249.8	11096.6	7026.56	11076.8	13038	14868.2	13886.1	17646	17341.5	29368.9	20979.6	29003.3	18517.1	18719.6	16783.6	20568.8	26297.6	18540.8	10527.5	18470.5	25563.5	0.0683996	0.0787632
Apiin	56083.1	103704	146413	69671.2	73417.1	56408.6	48521	56786.8	36260.8	43378.1	236937	14037	16012.4	33455	57356.1	12825.8	17598.4	65934.8	33692	52996.4	37193.7	60927.7	56697.9	20986.7	53009	50354.4	78579	34466.2	17066.8	79085.3	20712.6	95553.1	24091.9	59153.7	143229	24398.2	0.0691617	0.628438
Apo-12'-violaxanthal	48630	36768.3	43756.1	81302.1	53617.3	91981.3	77211.9	71622.1	79217.7	52784.7	64693.3	40667.1	49537.7	44163.6	49966.2	43700.7	50934.5	40980.9	66649.8	85009.8	57188.8	20365.9	81269	31791.4	78975.5	64187.8	50439.5	85177.6	56988.7	33934.4	87527.8	63031.9	61435.8	41107.2	79223.9	54942.2	0.109118	0.355053
Aprindine	2.4027e+06	1.84445e+06	1.53572e+06	2.0451e+06	1.9408e+06	2.63235e+06	1.67916e+06	1.77472e+06	2.25121e+06	1.24304e+06	1.81481e+06	1.25179e+06	1.32551e+06	1.20525e+06	1.53156e+06	1.22352e+06	897988	1.54317e+06	1.1387e+06	1.09454e+06	918855	646867	846371	651081	940650	1.09561e+06	964603	817985	986189	753308	997872	943369	1.05356e+06	521479	2.46528e+06	2.54108e+06	0.934658	4.60018e-05
Arachidonate	9.49875e+07	1.05124e+08	1.02209e+08	1.02799e+08	1.01626e+08	7.85634e+07	4.75018e+07	5.90452e+07	8.12222e+07	1.32869e+08	1.28276e+08	1.2718e+08	139355080	1.35301e+08	1.06573e+08	1.13181e+08	1.16272e+08	1.30171e+08	1.01766e+08	1.23532e+08	1.06445e+08	1.33701e+08	1.16147e+08	1.2128e+08	1.48115e+08	1.26326e+08	1.33973e+08	1.23073e+08	9.40897e+07	1.05071e+08	1.14016e+08	8.19706e+07	9.8032e+07	1.13651e+08	9.73994e+07	9.90139e+07	5.18856	1.46602e-05
Arachidonyl carnitine	13389	16740	31563.4	26710.6	11286.5	163472	263320	309407	210737	38620.1	39169.3	439282	213103	248300	441402	275751	240276	404465	397328	314284	243034	180178	185805	505276	38756.1	50102.8	33945.8	24272.5	371871	198746	205353	283887	612000	194742	19944.1	19230	0.328648	0.210255
Arachidyl alcohol	106157	101101	88248.3	83910.6	107267	15396.1	16609.2	15597.7	27495	19195.3	24142.8	21068.3	19960.7	22565.1	17050.7	16461.1	20499.7	15074.7	15250.1	15414.9	23254.5	13012.8	17954.4	11697.1	14987.5	19258.4	17858.9	24650.6	15282.3	15783.4	14110.6	16014.7	21579.3	13254.4	18863.7	17968.4	0.179927	9.50209e-05
Arachidyl carnitine	302132	98938.2	284070	389765	307634	108172	114218	75500	103812	341694	462494	118734	153534	115950	79186.9	194115	155420	158553	185179	189869	169812	86955.1	237965	96544.6	529975	384603	371883	409776	124435	101150	191900	113489	198327	60593.4	244153	185704	0.204518	0.374375
Araliasaponin III	80338.8	137779	73761.4	121151	77362.8	116479	74562.6	88489.5	185659	247493	140744	152964	210031	205424	207913	181908	189857	146837	160140	215930	194335	405437	220419	218407	144666	88870.7	146983	112572	270697	294819	278112	207777	172527	325597	101970	158592	0.22591	0.00554738
Araloside G	435946	508298	409479	491481	481372	584539	428814	539753	467726	564654	351714	626450	548082	540165	586760	597837	541984	509312	572041	626449	643490	619639	506020	459693	580525	627636	719809	459432	581280	614862	602162	625666	504772	570555	558739	465658	0.253256	0.030729
Arbekacin	366975	18796.5	175099	325461	164070	50773.1	191812	80278.8	137943	352665	307459	288307	257335	185893	350325	207372	194539	362653	134669	203562	154082	217486	191672	134558	156585	124595	116284	148452	260578	122486	162614	176920	209383	36850.4	273720	449461	0.318546	0.111038
Arecaidine	1819.02	3324.79	2291.21	1907.88	2339.44	5173.03	8665.33	17190.3	5037.77	1749.75	2271.51	1980.98	2055.38	2849.96	2462.16	2933.12	1809.01	2349.34	3780.36	2665.91	2649.93	2675.51	2459.09	3030.95	1487.01	1763.02	1755.4	1622.07	2910.17	3424.25	2910.66	2103.76	3057.03	2627.11	1987.82	1549.92	0.0378181	0.0483001
Argininic acid	17507.9	23437	24336.6	19108.9	23645.3	16040.1	12052.9	17960.6	9084.68	17148.3	19025.2	18982.7	17988	13035.2	9150.03	25762	15810.9	12065.6	13290.8	8740.85	22006.4	24647.5	20156.7	18220.2	15754.5	21647	9458.82	17163.1	19220.1	18853.3	14633.1	18763.6	8479.09	13759.4	18803.4	18630.5	0.0279732	0.743194
Arginyl-Proline	7786.15	5430.3	3065.02	2083.63	2907.94	40002.5	23694.7	5190.97	4239.61	1911.92	2560.17	2484.69	22923.8	3218.89	3727.21	2561.67	3593.95	4030.89	2725.52	3531.05	2991.36	5141.4	3379.98	14040.3	2815.29	2368.31	2022.44	997.159	5697.09	64832	1839.5	8046.26	2406.83	2896.38	2489.74	1994.63	0.0323539	0.490499
Armillarin	584156	290799	303896	226076	232244	5.26253e+07	4.91008e+07	6.61807e+07	6.53701e+07	6.74741e+07	6.03844e+07	6.4205e+07	4.41643e+07	5.61217e+07	5.98327e+07	6.38008e+07	5.86542e+07	4.78787e+07	6.19058e+07	5.84969e+07	5.74849e+07	6.36859e+07	4.37821e+07	8.12946e+07	6.22461e+07	8.73037e+07	6.61914e+07	6.45365e+07	4.35067e+07	6.29121e+07	1.02762e+08	7.79519e+07	8.00597e+07	1.09293e+08	6.9016e+07	7.00601e+07	5.33	2.0734e-05
Armillatin	21845.7	17290.8	23780.7	7657.42	16957.8	21449.8	21141.4	21486.1	2873.05	13584.2	20776.2	9389.6	16638.1	20489.1	16221.7	19791.8	5929.05	18684.1	22625.5	20563	23052.5	4017.46	24833.3	10450.2	9669.85	8947.61	13886.5	25241.4	24212.5	25026	15492.1	19568.8	15129.4	19283.6	14830.7	13971.7	0.0141487	0.977659
Armillyl everninate	159753	145446	169932	251549	177566	189465	187042	163503	166508	142734	122065	234575	241090	182034	158646	168809	148831	139243	182797	169086	182845	184528	129897	189360	182207	154624	157761	145758	167743	164406	173721	212381	147992	179435	142948	167839	0.0762253	0.825597
Artemether	13956.2	14421.5	17540.6	12501.5	15652.5	8539.5	12065.1	12749.2	13412.5	14089.8	14537.7	7676.69	9001.55	11556.6	10987.8	8522.16	11852.9	12407.4	10905.6	13086	11309.1	11230.4	19466.6	9968.89	12996.9	15056.6	14318.4	12262.7	9519.98	7161.27	10985.4	11785.9	9470.64	13359.8	12752.4	13629.4	0.0399988	0.16016
Artemin	10789	20790.5	14083.9	14750.4	14189.4	9324.97	7230.38	15872.4	10665.1	13051	14288.7	6976.84	7312.57	7708.12	8891.04	6525.26	9507.82	10220	7174	9695.51	10759.1	12912.5	12614.6	8205.13	10390.4	13316.6	9706.73	10973.1	6628.26	8286.03	6813.42	7359.34	7888.29	8114.41	11761	9596.41	0.0446806	0.0106369
Artemisyl propionate	6974.66	6533.52	8764.29	9399.92	10304.5	1350.03	862.711	1272.49	1149.11	8741.47	9249.1	967.711	1074.56	1198.52	1095.61	946.184	1241.29	1042.68	1090.26	1448.71	1531.63	1696.7	1705.76	1770.69	7222.5	11588.2	7651.22	9950.94	1004.06	980.18	1256.38	1415.32	971.497	1674.28	5549.48	15569.4	0.0492418	0.592141
Artocarpin	17248.8	15950.8	10609.9	23769	14004.6	724720	514531	630472	639992	573521	616976	725208	470888	632555	538554	788957	585809	511952	702692	748361	577807	506682	540806	452154	606161	703841	919431	567490	464340	489506	747307	581183	605485	597665	897437	695983	0.458541	0.00126084
Ascladiol	17604	14811.3	16801.9	13091.8	17292.8	13885.5	13253.7	13871.7	11592.9	16551.4	19178.1	13950.4	18209.6	15086.5	13935.8	19829	16703.2	20080.1	20998.2	15961.7	20260.2	29882	18121.8	15697.5	33744.4	20847.5	61738.5	27242.2	26404	19095	25419.8	27958.1	24815.1	19734.9	28827.8	28712.8	0.14451	0.0039138
Ascorbyl stearate	10781.8	3091.49	26643.9	29596.5	32749.9	45387.3	25111.4	3092.63	23077.5	45188.8	32005.9	59425.9	40607.1	52051.4	60953.3	72600.5	105828	59857.8	40294.7	125820	84917.9	156920	71838.4	41328.5	50927.4	36954.2	45387.7	39485.6	43301.6	76265.3	62878	49482.8	85998.4	74128	24697.7	20611	0.16424	0.00641513
Asparaginyl-Methionine	39669	78310.8	9510.66	53068.3	61628.3	41346.1	90704.5	101110	27475.7	28079.9	67818.2	36131.5	43097.1	41659.9	21930.7	28984.7	10795.4	12404.4	50248	36436.1	9313.8	21809.9	13393.7	5960.55	27075	12222.3	9637.97	23449.9	35259.2	6412.24	15942	38316.5	8909.4	21476.4	35216.6	54303.5	0.166197	0.00307265
Asparaginyl-Serine	124738	180832	136964	184183	165168	165737	180229	202918	168703	182278	174869	180277	172527	193679	189076	197216	145864	146958	181299	215786	166534	179985	148313	190494	169022	189121	184930	211262	203091	189184	190066	187935	195613	177729	182039	176573	0.110558	0.165539
Asparaginyl-Valine	58250.3	111705	69943	52471.1	67141.1	61717.2	58710.8	117068	75188.3	74337.3	65078.5	85242.5	92054.8	116741	123577	73337.7	126053	103314	112664	106558	129884	159115	142470	108506	81824.3	90087.4	58370.2	77964.6	107164	166593	88218.1	168230	121486	134418	53853.6	45962.5	0.116452	0.106139
Asparagusic acid	274544	294897	286588	298305	284578	296172	279197	304137	260624	298125	287135	305784	286157	326976	294249	304418	293724	318108	307276	328817	282778	293841	307232	280680	291995	306485	312013	326890	285241	295621	302189	310719	284147	298655	289183	270550	0.0828419	0.0827657
Aspartyl-Phenylalanine	29815.7	121581	30047.3	49717.7	44808.7	46401.8	69882	221260	72114.8	26264.8	50563.5	16161.8	14507.6	16470.4	21350.5	9594.08	16545.7	20931.9	18702.3	17402.2	33156.9	35217	20633.3	22982.9	24256	20583	24535.8	38187.9	13376.8	21775.5	13248.1	19722.6	10423.7	29170.4	46148.2	33564.3	0.182267	0.00203036
[truncated: 1,532 more rows]

## Sheet: Liver tissue
Description	CK1	CK2	CK3	CK4	CK5	CK6	L2	L3	L4	L5	L6	M2	M3	M4	M5	M6	H1	H2	H3	H4	H5	VIP	p
[truncated: 883 more rows]

[truncated: 1 more sheets: Overlapping results]
